# Supplementary material for: Cortical tracking of speech in noise accounts for reading strategies in children
Source: PLoS Biol. 2020 Aug 26;18(8):e3000840. doi: 10.1371/journal.pbio.3000840 (PMC7478533; doi:10.1371/journal.pbio.3000840)
Supplement: S1 data — CTS, cortical tracking of speech. (XLSX) [file pbio.3000840.s025.xlsx]

## Sheet: Feuil1
MEG2326	MEG2366	MEG2382	MEG2436	MEG2477	MEG2539	MEG2547	MEG2548	MEG2554	MEG2559	MEG2581	MEG2605	MEG2609	MEG2610	MEG2721	MEG2729	MEG2731	MEG2769	MEG2770	MEG2771	MEG2787	MEG2821	MEG2822	MEG2875	MEG2876	MEG2877	MEG2403	MEG2401	MEG2830	MEG2538	MEG2467	MEG2827	MEG2567	MEG2720	MEG2355	MEG2585	MEG2712	MEG2393	MEG2647	MEG2544	MEG2358	MEG2504	MOG2249	MEG2350	MEG2598	MEG2367	MEG2354	MEG2489	MEG2786	MEG2782
DYS	DYS	DYS	DYS	DYS	DYS	DYS	DYS	DYS	DYS	DYS	DYS	DYS	DYS	DYS	DYS	DYS	DYS	DYS	DYS	DYS	DYS	DYS	DYS	DYS	DYS	CTRL_age	CTRL_age	CTRL_age	CTRL_age	CTRL_age	CTRL_age	CTRL_age	CTRL_age	CTRL_age	CTRL_age	CTRL_age	CTRL_age	CTRL_age	CTRL_age	CTRL_age	CTRL_age	CTRL_age	CTRL_age	CTRL_age	CTRL_age	CTRL_age	CTRL_age	CTRL_age	CTRL_age
2017-10-14	2017-11-10	2017-11-22	2018-01-13	2018-02-16	2018-04-03	2018-04-07	2018-04-08	2018-04-11	2018-04-13	2018-05-24	2018-06-22	2018-06-29	2018-06-30	2018-10-21	2018-10-27	2018-10-28	2018-11-24	2018-11-25	2018-11-25	2018-12-02	2018-12-23	2018-12-23	2019-01-19	2019-01-19	2019-01-19	2017-12-13	2017-10-28	2018-12-30	2018-04-03	2018-02-11	2018-12-28	2018-05-05	2018-10-20	2017-11-01	2018-05-25	2018-10-13	2017-12-02	2018-08-23	2018-04-05	2017-11-18	2018-03-09	2018-06-15	2017-10-30	2018-06-07	2017-11-11	2017-11-01	2018-02-25	2018-12-24	2018-11-29
2009-10-24	2009-02-21	2008-05-02	2007-08-31	2006-10-22	2008-01-05	2007-09-10	2008-09-18	2009-06-03	2007-02-15	2006-10-16	2009-09-19	2007-06-12	2008-09-10	2009-06-05	2009-06-10	2008-09-26	2007-10-19	2007-09-08	2007-09-08	2009-03-02	2009-05-08	2007-06-01	2006-10-06	2009-01-23	2007-11-28	2009-05-07	2009-05-24	2008-09-08	2008-11-24	2007-04-11	2008-04-02	2006-10-30	2008-09-16	2008-06-25	2008-01-23	2007-11-25	2009-06-29	2008-03-07	2007-05-04	2009-02-19	2008-05-06	2010-05-20	2008-08-03	2008-06-23	2008-05-03	2008-06-23	2007-12-19	2007-10-08	2007-05-05
81	78	86	102	99	96	86	81	89	91	89	90	97	103	100	88	83	78	96	96	91	95	87	113	99	96	104	110	109	102	113	109	104	113	113	103	116	99	116	116	99	98	113	97	91	116	113	109	109	113
14	26	28	22	36	26	40	33	17	42	50	15	35	14	12	24	38	55	38	38	26	20	51	34	20	37	-1	-9	14	10	17	19	34	8	-1	21	14	2	9	15	5	20	-17	13	28	-2	-1	13	25	25
95	104	114	124	135	122	126	114	106	133	139	105	132	117	112	112	121	133	134	134	117	115	138	147	119	133	103	101	123	112	130	128	138	121	112	124	130	101	125	131	104	118	96	110	119	114	112	122	134	138
7	8	9	10	11	10	10	9	8	11	11	8	11	9	9	9	10	11	11	11	9	9	11	12	10	11	8	8	10	9	10	10	11	10	9	10	10	8	10	10	8	9	8	9	9	9	9	10	11	11
3	3	4	5	6	4	5	4	3	5	6	3	5	4	4	4	5	5	5	5	4	4	6	7	4	5	3	3	5	4	5	5	6	5	4	4	6	3	5	5	3	4	3	4	4	4	4	5	6	6
F	F	M	F	F	F	M	M	F	F	F	M	M	M	F	F	M	F	F	F	F	F	F	M	F	M	F	F	F	F	M	M	F	F	M	M	F	F	M	M	F	M	M	F	M	F	M	M	F	F
D	D	D	D	D	D	D	D	D	D	D	D	D	D	D	D	D	D	D	D	D	D	D	D	D	D	D	D	D	D	D	D	D	D	D	D	D	D	D	D	D	D	D	D	D	D	D	D	D	D
19	10		11	11	14	9		11	15	7		10	12	6	11	5	9	12	11	11	11		9	7		5		13	10	9	11	7	8		11	18	16	15	6	15	8	15	9	13	16	12		18	16
13	8		8	7	9	8		6	9	3		6	8	3	8	2	7	9	7	7	6		7	4		4		8	6	5	7	4	5		7	13	11	10	3	11	4	9	5	9	10	7		11	11
8	6	8	5	7	9	7	6	9	8	1	9	/	0	4	3	8	9	5	5	9	5	6	5	6	5	7	9	6	5	8	7	8	4	5	8	8	7	9	8	8	8	6	3	6	7	7	7	7	7
5	5	3	3	2	3	4	3	5	5	1	5	/	1	2	1	5	2	1	1	2	5	5	2	2	2	5	5	3	2	3	5	5	3	5	5	3	4	3	5	6	5	5	/	5	3	5	5	6	5
6	5	5	2	5	6	3	3	5	3	3	5	/	3	3	1	4	3	4	4	2	3	3	2	2	2	6	6	5	3	3	6	6	3	5	3	5	5	5	3	5	5	5	3	5	5	5	5	5	5
5	14	11	23	10	7	7	15	12	3	7	19	/	18	10	8	9	21	25	21	6	5	7	14	0	15	7	6	11	3	8	2	3	6	7	15	2	12	8	8	5	7	5	5	0	3	7	2	0	11
8	3	5	21	0	3	0	9	16	0	0	16	/	8	8	10	3	13	17	16	2	7	7	9	16	9	3	10	4	1	1	1	8	1	10	1	7	0	14	3	2	15	2	6	0	3	11	2	0	6
13	17	16	44	10	10	7	24	26	3	7	35	/	26	18	18	12	34	42	37	8	10	11	6	16	20	10	16	6	4	9	0	11	2	17	16	9	12	22	11	7	22	7	11	0	6	18	4	0	1
6	4	1	17	1	8	1	9	14	2	1	13	/	17	4	9	3	6	17	11	2	8	8	6	11	18	7	16	2	4	3	1	6	3	7	4	2	1	14	2	1	11	2	6	4	3	5	5	0	4
3	1	3	3	3	1	3	3	2	1	3	2	1	3	3	1	2	3	2	3	2	1	2	3	2	2	3	2	2	1	3	1	3	3	2	1	1	2	2	1	1	2	3	1	2	2	2	3	1	2
4	2	4	3	3	3	2	4	2	1	4	4	3	2	4	4	3	4	2	2	3	2	3	3	2	4	1	1	2	3	4	2	3	4	1	3	1	1	2	4	4	4	3	3	1	4	2	1	2	3
10	1	3	8	8	9	5	4	11	4	5	7	9	3	5	12	6	10	7	3	7	12	2	10	2	2	8	7	7	4	8	1	5	10	4	12	12	2	2	4	8	7	5	9	2	4	7	5	9	2
5	12	10	5	5	12	3	1	7	12	8	2	1	5	10	9	11	8	11	8	11	9	7	8	7	7	5	6	6	12	3	4	10	3	1	9	4	6	7	1	10	11	10	4	6	9	4	3	4	11
3	9	8	10	3	4	8	9	6	9	10	6	4	8	8	1	7	3	6	5	6	1	6	5	6	6	3	2	11	9	5	12	3	8	9	1	9	11	6	9	3	6	8	1	11	1	6	8	12	7
8	4	6	3	10	1	10	12	2	1	3	11	12	10	3	4	2	5	2	10	2	4	11	3	11	11	10	11	2	1	10	9	8	5	12	4	1	7	11	12	5	2	3	12	7	12	2	10	1	6
1	1	1	1	1	1	1	1	0	1	1	1	1	1	1	1	1	1	1	1	1	1	1	1	1	1	1	1	1	1	1	1	1	1	1	1	1	1	1	1	1	0	1	1	0	1	1	1	1	1
1	1	1	1	1	1	1	1	1	1	1	1	1	1	1	0	0	1	1	1	1	1	1	1	0	1	0	1	0	1	1	0	1	1	1	1	0	1	1	1	0	1	1	1	1	1	1	1	1	1
1	1	1	1	1	1	1	1	1	1	1	1	1	1	1	1	1	1	1	1	1	1	1	1	1	1	1	1	1	1	1	1	1	1	1	1	1	1	1	1	1	1	1	1	1	1	1	1	1	1
1	1	0	1	1	1	1	1	1	1	0	1	1	0	1	1	1	1	1	1	1	1	1	1	1	1	1	1	1	1	1	1	1	1	0	1	1	1	1	1	1	1	1	1	1	1	1	1	1	1
1	1	1	1	1	1	1	1	1	1	0	1	1	1	0	1	1	1	1	0	0	1	1	1	1	1	1	0	1	1	1	1	1	1	1	1	1	1	1	1	1	1	1	1	1	1	1	1	1	1
1	1	1	1	1	1	1	1	1	1	1	1	1	1	1	1	1	1	0	1	1	1	1	1	1	1	1	1	1	0	1	1	1	1	1	1	1	1	1	1	1	1	1	1	1	1	1	1	1	0
1	1	1	1	1	1	0	1	1	1	1	1	1	1	0	1	1	1	0	0	1	0	1	1	0	1	1	1	1	1	1	1	1	0	1	1	1	0	1	1	0	1	0	1	0	1	1	1	1	0
1	1	1	1	1	1	1	1	1	1	1	1	1	1	0	1	1	1	0	1	1	1	1	1	1	1	1	1	1	1	1	1	1	1	1	1	1	1	1	1	1	1	1	0	1	1	1	1	1	1
1	1	1	1	1	1	1	1	1	1	1	1	1	1	1	1	1	1	1	1	1	1	1	1	1	1	1	1	1	1	1	1	1	1	1	1	1	1	1	0	1	1	1	0	1	1	1	1	1	1
1	1	1	1	1	1	1	1	1	1	1	1	1	0	1	1	1	1	0	1	1	0	1	1	1	1	1	1	1	1	1	1	1	1	1	1	1	1	1	1	0	1	1	1	1	1	1	1	0	1
0	1	1	1	1	1	1	1	1	1	1	1	1	1	1	1	1	1	0	1	1	1	1	1	1	1	1	1	1	1	1	1	0	1	1	1	1	1	1	1	1	1	1	1	1	1	1	1	1	1
1	1	1	1	1	1	1	1	1	1	1	1	1	1	1	1	1	1	1	1	1	1	1	1	1	0	1	1	1	1	1	1	1	1	1	1	1	1	1	1	1	1	1	1	1	1	1	1	1	1
1	1	1	1	1	1	0	1	1	1	1	0	1	1	1	1	0	1	0	1	1	1	1	1	1	1	1	1	1	1	1	1	1	1	1	1	1	1	1	1	0	1	1	1	1	1	1	1	1	1
1	1	1	1	1	1	1	1	1	1	1	1	1	1	1	1	1	1	1	1	1	1	1	1	1	1	1	1	1	1	1	1	1	1	1	1	1	1	1	1	1	1	1	1	1	1	1	1	1	1
1	1	1	1	1	1	0	1	1	1	1	1	1	1	1	1	1	1	1	1	1	1	1	1	1	0	1	1	1	1	1	0	1	1	1	1	1	1	1	1	1	1	1	1	1	1	1	1	1	1
1	1	1	1	1	1	1	1	1	1	1	0	1	0	0	1	1	1	1	1	1	1	1	1	1	1	1	1	1	0	0	1	1	0	1	1	1	1	1	1	1	1	1	1	1	1	1	1	1	1
0	1	1	0	1	1	1	1	1	1	1	0	0	1	1	1	1	1	0	0	1	1	1	1	1	1	1	1	1	1	1	1	1	1	0	1	1	1	1	1	0	1	1	1	1	1	1	1	1	1
1	1	1	1	1	1	1	1	1	1	0	1	1	1	0	0	1	1	1	1	1	1	1	1	1	1	1	1	1	1	1	0	0	1	1	1	1	1	1	1	1	1	1	1	1	1	1	1	1	1
1	1	1	1	1	1	1	1	1	0	1	1	1	1	1	1	1	1	0	1	1	1	1	1	1	1	1	1	1	1	1	0	1	1	1	1	1	1	1	1	1	1	1	1	1	1	1	1	1	1
1	1	1	1	1	1	1	1	1	1	1	1	1	1	1	1	0	1	1	1	1	1	1	1	1	1	1	1	1	1	1	1	1	1	1	1	1	1	1	1	1	1	1	1	1	1	1	1	1	1
1	1	1	1	1	1	1	1	1	1	1	1	1	1	1	1	1	0	1	1	1	1	0	1	1	1	1	1	1	1	1	1	1	1	1	1	1	1	1	1	1	1	1	1	1	1	1	1	1	1
1	1	1	1	1	1	1	1	1	1	1	1	1	0	1	1	1	1	1	1	1	1	1	1	1	1	1	1	1	1	1	0	1	1	0	1	1	1	1	1	0	0	1	1	1	1	1	1	1	1
1	1	1	1	1	1	1	1	1	1	1	1	1	1	1	1	1	1	0	1	1	1	1	1	1	1	1	1	1	1	1	1	1	1	1	1	1	1	1	1	0	1	1	0	1	1	1	1	1	1
1	1	1	1	1	1	1	1	1	1	1	1	1	1	1	1	1	0	0	1	1	1	1	1	1	1	1	1	1	1	1	1	1	1	1	1	1	1	1	1	1	1	1	1	1	1	1	1	1	1
1	1	1	1	1	1	1	1	1	1	1	1	1	1	0	1	1	1	1	1	1	1	1	1	1	1	0	1	1	1	1	0	1	1	1	1	1	1	1	1	0	1	1	1	1	1	1	1	1	1
1	1	1	1	1	1	1	1	1	1	1	1	1	1	1	1	0	1	1	0	1	1	1	1	1	1	1	1	1	1	1	1	1	1	1	1	1	1	1	1	1	1	1	1	1	1	1	1	1	1
1	1	1	0	1	1	1	1	1	0	1	1	1	0	1	1	1	0	1	1	1	1	1	0	1	1	1	0	1	0	1	1	1	1	1	1	1	0	1	1	1	1	1	1	0	1	1	1	1	1
1	1	0	0	1	1	1	1	1	1	0	1	1	1	1	1	1	1	1	1	1	1	1	1	1	1	1	1	1	0	1	1	1	1	1	1	1	1	1	1	1	1	1	1	1	1	1	1	1	1
1	1	1	1	0	0	1	1	1	1	1	1	1	1	1	1	1	1	1	1	1	1	1	1	1	1	1	1	1	1	1	1	1	1	1	1	1	1	1	1	1	1	1	1	0	1	1	1	1	1
1	1	1	1	1	1	1	1	1	1	1	1	1	1	1	1	1	1	1	1	1	1	1	1	1	1	1	1	1	1	1	1	1	1	1	1	1	1	1	1	1	1	1	1	1	1	1	1	1	1
1	1	1	1	1	1	1	1	1	1	1	1	1	1	1	1	1	1	1	1	1	1	1	1	1	1	1	1	1	1	1	1	1	1	1	1	1	1	1	1	1	1	1	1	1	1	1	1	1	1
0	1	1	1	1	1	1	1	1	1	1	1	1	1	1	1	1	1	0	1	1	1	1	1	1	1	1	1	1	1	1	0	1	1	1	1	1	1	1	1	1	1	0	0	1	1	1	1	1	1
1	1	1	1	1	1	1	1	1	1	0	1	1	0	1	1	1	1	0	1	0	1	0	1	1	1	1	1	1	1	1	1	1	1	0	1	1	1	1	1	1	1	1	0	1	0	1	1	1	1
1	1	1	1	1	1	1	1	1	1	0	1	1	1	1	1	1	1	1	1	1	1	1	1	1	1	1	1	1	1	1	1	1	1	1	1	1	1	1	1	1	1	1	1	1	1	1	1	1	1
1	1	1	1	1	1	1	1	1	1	1	1	1	1	1	1	0	1	0	1	1	1	1	1	1	1	1	1	1	1	1	1	1	1	1	1	1	0	1	1	1	1	1	0	1	1	1	1	1	1
1	1	1	1	1	1	1	1	1	1	1	1	0	1	0	1	0	1	0	1	1	1	1	1	1	1	1	1	1	1	1	1	1	1	1	1	1	1	1	1	0	1	1	1	1	1	1	1	1	1
1	1	1	1	1	1	1	1	0	1	1	0	1	1	1	1	1	1	0	1	1	1	1	1	0	0	1	1	1	1	1	1	1	1	1	1	1	1	1	1	0	0	1	1	1	1	0	1	1	1
1	1	1	1	1	1	0	1	1	1	1	1	1	1	1	1	0	1	0	1	1	1	1	1	1	1	1	1	1	1	1	1	1	1	0	1	1	1	1	0	0	1	1	1	1	1	1	1	1	1
1	1	1	1	1	1	1	1	1	1	1	1	1	1	1	0	1	1	1	1	1	1	1	1	1	0	1	1	1	0	1	1	1	1	1	1	1	1	1	1	1	1	1	1	1	1	1	1	1	1
1	1	1	1	1	1	1	1	1	1	1	1	1	1	1	1	1	1	1	1	1	1	1	1	1	1	1	1	1	1	1	0	1	1	1	1	1	1	1	1	1	1	1	1	1	1	1	1	1	1
10	10	9	10	10	10	9	10	9	10	8	10	10	8	7	9	9	10	6	8	9	8	10	10	8	10	9	9	9	9	10	9	10	9	9	10	8	9	10	9	7	9	9	8	8	10	9	10	9	8
8	10	10	9	10	10	8	10	10	9	9	7	9	9	8	9	8	10	6	9	10	10	10	10	10	8	10	10	10	9	9	7	8	9	9	10	10	10	10	10	8	10	10	10	10	10	10	10	10	10
10	10	9	8	9	9	10	10	10	9	9	10	10	8	9	10	9	7	8	9	10	10	9	9	10	10	9	9	10	8	10	8	10	10	9	10	10	9	10	10	7	9	10	9	8	10	10	10	10	10
9	10	10	10	10	10	9	10	9	10	8	9	9	9	9	9	7	10	4	10	9	10	9	10	9	8	10	10	10	9	10	8	10	10	8	10	10	9	10	8	7	9	9	7	10	9	8	10	10	10
5	?	10	5	8	9	5	?	2	4	8	?	12	5	?	?	2	5	7	5	2	4	6	3	11	11	8	6	2	9	10	9	3	8	7	12	1	4	2	4	12	7	8	9	7	6	2	10	9	6
8	9	10	10	8	8	8	10	10	10	6	10	8	10	6	10	8	6	8	10	6	8	6	8	10	10	10	10	10	10	10	6	8	10	6	10	10	10	10	10	10	10	10	10	4	10	9	8	7	8
10	10	0	10	2	6	1	9	8	10	4	10	6	6	8	10	10	10	10	6	4	6	10	10	10	9	10	10	10	2	8	9	10	8	10	6	8	8	10	10	8	10	10	3	10	10	9	10	10	10
10	5	0	6	2	6	0	6	2	8	6	8	2	10	4	8	10	8	6	8	8	7	5	10	8	7	8	8	6	2	10	2	8	6	10	4	8	10	8	10	10	9	10	5	10	10	7	6	4	6
10	5	4	6	10	8	2	5	4	8	6	10	4	4	10	8	10	10	6	7	10	8	3	10	10	9	10	9	6	6	6	1	10	6	10	4	7	10	6	10	10	9	10	7	10	10	3	6	4	4
10	6	10	8	10	8	10	10	6	10	2	10	6	10	6	10	6	6	10	10	10	10	9	9	10	10	6	10	8	10	10	6	8	8	10	8	10	10	10	10	10	10	10	10	2	8	7	10	8	10
8	10	8	4	10	6	7	7	10	10	2	6	8	10	4	10	10	10	10	4	6	10	8	10	10	10	10	9	10	10	10	6	10	10	10	10	10	10	10	9	10	10	10	10	6	10	9	9	7	10
10	4	0	6	2	6	3	5	6	8	2	10	2	2	6	8	8	8	10	6	8	10	5	10	10	9	10	9	6	2	8	4	10	4	10	2	6	8	2	10	9	10	10	5	10	10	1	8	5	8
10	6	2	8	4	10	2	9	2	10	8	4	4	10	8	10	6	10	10	6	8	10	8	10	10	10	10	10	8	4	8	6	6	8	10	6	8	10	10	10	10	10	10	2	10	8	9	10	9	8
8	9	6	10	8	10	1	8	8	10	6	10	6	10	4	10	10	6	10	4	8	10	2	10	10	10	8	10	8	6	4	10	8	10	10	4	10	10	10	9	9	10	10	6	10	10	9	10	10	6
10	6	10	10	10	10	10	6	10	8	6	10	2	6	8	8	8	0	10	10	10	10	10	10	10	10	10	2	6	10	10	6	8	8	10	4	10	10	8	10	10	10	10	10	10	10	3	8	6	10
68	36	95	191	174	152	95	67	112	120	112	116	161	198	179	105	81	41	149	139	119	144	99	238	174	149	208	229	225	195	238	225	212	238	238	198	252	171	252	252	175	166	238	162	121	252	238	225	225	238
6;9	6;6	7;2	8;6	8;3	8;0	7;2	6;9	7;5	7;7	7;5	7;6	8;1	8;7	8;4	7;4	6;11	6;6	8;0	8;0	7;7	7;11	7;3	9;5	8;3	8;0	8;8	9;2	9;1	8;6	9;5	9;1	8;8	9;5	9;5	8;7	9;8	8;3	9;8	9;8	8;3	8;2	9;5	8;1	7;7	9;8	9;5	9;1	9;1	9;5
81	78	86	102	99	96	86	81	89	91	89	90	97	103	100	88	83	78	96	96	91	95	87	113	99	96	104	110	109	102	113	109	104	113	113	103	116	99	116	116	99	98	113	97	91	116	113	109	109	113
180	180	180	180	180	180	180	180	180	180	180	180	180	172	180	180	180	180	180	180	180	180	180	174	180	180	158	180	166	180	126	180	120	131	134	179	104	180	143	160	180	180	111	180	180	96	180	128	140	143
83	39	104	223	206	190	103	70	152	149	161	146	213	265	257	142	114	47	174	153	138	168	112	265	203	175	246	256	265	207	265	249	265	265	265	265	265	181	265	265	195	194	265	192	133	265	265	265	265	265
17	7	7	14	11	16	9	3	25	19	28	17	22	25	30	22	28	10	12	9	15	15	8	8	13	14	13	9	12	4	8	8	19	8	7	22	5	4	4	5	8	11	7	15	10	1	9	13	13	8
66	32	97	209	195	174	94	67	127	130	133	129	191	240	227	120	86	37	162	144	123	153	104	257	190	161	233	247	253	203	257	241	246	257	258	243	260	177	261	260	187	183	258	177	123	264	256	252	252	257
79.5181	82.0513	93.2692	93.722	94.6602	91.5789	91.2621	95.7143	83.5526	87.2483	82.6087	88.3562	89.6714	90.566	88.3268	84.507	75.4386	78.7234	93.1034	94.1176	89.1304	91.0714	92.8571	96.9811	93.5961	92	94.7154	96.4844	95.4717	98.0676	96.9811	96.7871	92.8302	96.9811	97.3585	91.6981	98.1132	97.7901	98.4906	98.1132	95.8974	94.3299	97.3585	92.1875	92.4812	99.6226	96.6038	95.0943	95.0943	96.9811
66	32	97	209	195	174	94	67	127	130	133	129	191	251.163	227	120	86	37	162	144	123	153	104	265.862	190	161	265.443	247	274.337	203	367.143	241	369	353.13	346.567	244.358	450	177	328.531	292.5	187	183	418.378	177	123	495	256	354.375	324	323.497
9	7	16	14	20	10	13	12	16	18	12	18	19	16	17	11	11	11	17	18	15	16	15	20	16	19	19	19	19	18	20	19	19	20	20	20	20	18	18	20	14	16	17	18	20	20	18	18	20	19
85	189	57	26	23	37	51	64	24	23	30	42	17	19	20	48	38	148	31	25	32	23	40	16	23	20	25	15	18	30	15	16	15	18	12	14	12	41	12	17	31	19	14	24	35	10	22	13	10	16
17	7	17	20	20	19	18	17	19	20	16	19	19	20	20	12	11	18	20	19	19	20	19	20	20	19	20	20	20	20	20	20	20	20	20	20	20	20	20	20	19	20	20	19	20	20	20	20	20	19
84	161	58	19	21	25	47	65	26	20	26	34	16	15	14	42	52	140	19	20	26	22	39	14	20	21	24	12	17	23	14	18	11	14	14	11	12	19	12	15	27	18	10	26	31	10	18	11	12	15
11	12	14	20	18	15	12	14	13	15	10	17	18	15	18	15	12	11	19	16	18	15	19	19	17	18	17	17	19	20	20	19	19	19	19	14	20	18	20	20	20	15	20	14	18	20	19	19	19	17
76	172	74	27	31	43	77	75	33	68	27	35	32	25	19	52	58	183	28	37	39	39	57	21	30	33	30	34	25	32	21	30	20	22	16	28	15	43	25	22	30	32	16	39	47	14	35	17	24	23
/	2	7	10	18	10	8	8	8	11	5	14	17	9	14	9	4	4	15	13	10	13	16	18	14	17	9	17	18	17	20	19	18	18	18	17	20	16	20	19	7	17	13	16	14	20	11	17	19	20
/	232	97	36	34	43	84	85	33	49	46	45	21	24	23	56	77	207	39	40	51	48	57	27	36	40	40	28	27	40	20	25	18	21	18	13	14	54	18	21	35	33	18	37	56	11	39	14	16	19
/	10	16	16	18	16	17	16	14	16	11	13	18	11	17	16	8	14	18	19	16	17	17	19	19	20	17	20	19	20	20	19	20	20	20	20	20	19	19	20	19	18	19	17	17	20	19	20	19	20
/	203	74	30	38	33	65	75	32	63	33	47	30	20	19	50	49	196	31	35	50	42	59	20	27	30	24	31	25	33	19	27	15	19	13	14	14	31	17	22	34	28	13	32	50	13	28	13	17	17
/	13	11	19	15	15	17	14	11	15	9	14	16	11	16	15	4	13	17	16	15	18	15	18	17	18	17	19	19	19	19	16	20	18	19	14	18	19	17	19	17	18	20	14	19	20	17	18	17	19
/	174	87	33	45	31	80	82	34	71	32	42	35	20	24	52	52	233	35	56	45	40	77	24	36	38	32	34	39	38	26	28	24	25	21	30	20	45	29	26	34	41	18	57	58	17	34	20	36	27
31	29	27	35	30	30	35	26	19	31	32	28	35	28	32	25	27	34	34	29	30	35	33	31	29	33	33	32	29	31	34	32	35	33	28	30	32	27	33	35	34	27	29	31	33	35	27	35	34	33
120	120	120	89	120	120	120	120	120	120	120	120	74	120	120	120	120	120	120	120	120	120	120	120	120	120	120	120	120	120	120	120	101	120	120	120	120	120	120	105	120	120	120	120	120	120	120	120	120	120
5	9	10	7	9	9	6	4	10	6	6	4	6	10	5	8	10	7	10	9	6	10	10	10	10	10	8	10	10	10	10	10	10	5	7	10	10	3	10	10	8	10	10	8	9	10	9	10	10	10
6	7	7	7	9	9	8	5	10	5	8	6	8	9	5	10	7	7	7	10	6	9	9	9	9	9	6	10	9	10	10	10	9	10	8	10	10	10	10	9	9	9	10	10	8	10	8	9	9	10
6	5	6	5	7	6	5	3	4	5	5	5	5	5	4	5	5	4	5	5	5	6	6	4	5	6	6	6	6	5	5	7	6	6	7	6	6	4	6	6	5	6	6	5	5	6	6	7	6	5
5	3	5	3	5	4	3	4	4	2	3	4	4	4	3	4	3	3	4	3	4	4	4	3	5	3	3	3	3	3	4	7	6	4	3	4	6	3	4	7	4	5	3	4	6	6	4	4	6	5
20	16	19	19	19	19	18	19	18	18	14	20	20	18	17	19	19	18	15	17	19	19	19	19	19	18	20	19	19	19	19	19	19	19	20	20	18	18	18	19	16	19	20	15	20	19	19	19	19	19
0	0	0	0	1	0	0	0	0	0	0	0	0	0	0	0	1	0	0	0	0	0	0	0	0	0	0	0	0	0	0	0	0	0	0	0	0	0	0	0	0	0	0	0	0	0	0	0	0	0
16	36	20	28	24	20	30	27	21	23	31	20	14	19	16	24	38	48	30	30	20	23	21	20	19	16	23	17	18	19	24	22	17	23	20	18	16	23	21	17	19	17	25	19	20	18	23	22	15	21
30	28	28	29	28	28	28	29	28	29	27	27	29	29	28	27	27	28	28	27	27	29	30	28	28	28	30	30	30	29	28	28	28	29	28	28	28	29	27	29	28	29	27	28	27	26	28	27	30	29
23	28	27	27	28	24	25	27	27	28	26	25	28	28	21	25	24	26	26	27	25	26	29	28	27	25	30	27	26	28	27	27	28	26	27	28	26	23	25	26	28	27	25	25	25	27	27	26	27	27
38	32	58	76	80	56	68	38	72	62	50	60	40	68	52	44	52	78	76	58	58	68	62	74	76	46	90	66	74	72	80	86	90	80	76	56	56	78	82	58	68	82	56	38	94	76	82	64	86	80
-7.69231	6.66667	33.3333	63.6364	25	-15.7895	6.66667	33.3333	-23.0769	11.1111	23.8095	-29.41176471	0	-20	-4.7619	-23.0769	5.88235	75	80	33.3333	44.4444	23.0769	46.6667	5.26316	40	42.8571	50	50	63.6364	23.0769	33.3333	100	0	11.1111	0	36.8421	20	-27.2727	50	23.8095	0	-14.2857	20	33.3333	-33.3333	-20	11.1111	17.6471	20	-11.1111
117	104	117	110	129	123	125	119	121	108	100	109	128	112	100	105	94	90	97	99	100	121	129	109	117	105	110	99	110	124	128	122	115	113	118	125	114	112	129	100	105	105	91	119	112	118	111	118	129	117
556	749	700	556	761	618	576	687	577	590	460	642	497	664	741	723	753	582	514	521	869	545	561	678	588	583	634		597	581	492	621	468	675	609	650	543	615	544	760	480	579	708	654	573	609	715	659	607	567
183	119	141	175	128	116	156	163	213	84	135	194	77	175	136	209	218	171	120	87	140	76	62	156	88	110	110		181	108	110	142	121	168	130	178	130	170	126	92	110	102	161	101	86	138	172	97	118	82
15	15	15	16	15	16	15	16	16	16	16	16	16	15	15	16	16	15	15	16	14	16	16	16	16	16	15		16	16	16	16	16	16	13	16	16	16	16	15	16	16	15	16	16	15	16	16	16	16
1	8	5	1	0	0	2	2	0	1	0	4	0	1	1	0	1	3	3	3	6	0	0	4	5	5	0		2	0	0	4	2	0	1	0	1	0	0	2	1	0	0	0	0	0	1	0	0	4
			1	8	0	7	3		4	6	0	9	6	3	3	4	5	5	5	5	5	1	7	2	4	6		1	2	9	1	8			3	6	6	2	3	5	1	4		4	6		0	9	7
			9	10	5	8	5		8	9	0	10	8	8	6	6	8	6	8	8	10	5	10	9	7	9		6	9	10	5	10			6	10	8	5	8	7	7	4		9	10		9	9	10
			9	10	5	10	6		10	9	2	10	9	8	8	6	10	6	9	8	9	9	10	9	8	10		8	10	10	8	10			8	10	10	9	10	8	8	7		10	10		9	10	10
			10	10	8	10	9		10	10	6	10	10	9	8	8	9	9	9	10	9	9	10	10	10	9		9	10	10	9	10			9	10	10	8	9	10	9	9		10	10		10	10	10
			10	10	10	10	10		9	10	7	10	9	9	9	9	9	9	9	10	10	10	10	9	10	10		10	10	10	10	10			9	10	10	10	10	10	10	10		10	10		10	10	10
			20	20	18	20	17	20	19	19	17	20	20	20	13	9	16	19	19	18	18	20	19	19	20	20		19	20	20	19	19			19	18	19	20	20	18	17	19		20	19		20	20	19
			19	20	15	20	14	17	13	15	18	19	20	19	14	10	15	13	17	18	16	19	19	18	19	20		19	20	20	18	18			18	19	17	20	20	18	18	19		17	19		18	19	20
			20	17	14	16	14	17	10	13	16	18	17	19	11	9	6	16	13	13	15	18	18	18	18	14		14	18	20	19	17			14	17	13	20	19	17	17	19		17	19		20	20	19
			16	15	14	3	10	15	3	6	10	17	16	14	11	4	3	5	9	9	8	9	19	14	16	7		4	8	18	11	13			9	13	6	18	19	10	10	19		14	15		13	19	17
			16	9	16	10	7	14	8	11	9	18	15	16	9	5	4	5	8	4	8	11	17	14	16	10		7	6	18	17	14			12	13	4	17	11	11	13	19		13	19		12	19	17
			91	81	77	69	62	83	53	64	70	92	88	88	58	37	44	58	66	62	65	77	92	83	89	71		63	72	96	84	80			72	80	59	95	89	74	75	95		81	91		83	97	92
			12	5	9	1	2	9	0	0	3	13	9	9	3	1	0	0	2	1	3	4	16	7	13	3		0	1	16	10	9			4	7	0	15	10	4	5	19		6	15		6	17	14
			10	9	6	10	9	9	7	6	6	10	10	8	7	10	8	6	5	5	7	10	10	10	10	8		10	10	9	8	9			7	7	8	9	10	8	5	10		9	10		9	9	10
			10	6	3	10	7	9	1	5	3	4	9	9	5	1	6	4	6	4	4	5	8	9	2	7		3	10	8	4	10			6	7	2	9	7	5	8	9		9	10		9	9	6
			8	4	6	10	8	10	3	6	2	7	8	10	6	6	8	4	7	4	9	8	9	7	7	6		4	7	7	9	9			7	6	4	9	9	8	5	10		8	8		9	9	8
			9	6	7	7	6	9	3	2	1	10	6	7	5	6	7	6	5	2	4	8	10	8	8	6		0	6	9	8	6			8	10	4	9	10	6	4	9		9	9		9	10	8
			10	9	9	7	8	7	8	4	6	10	9	8	9	9	5	4	9	5	7	9	7	8	10	8		8	6	10	7	10			8	7	7	10	10	10	10	10		8	8		6	10	10
			47	34	31	44	38	44	22	23	18	41	42	42	32	32	34	24	32	20	31	40	44	42	37	35		25	39	43	36	44			36	37	25	46	46	37	32	48		43	45		42	47	42
-1.44737	-2.13514	-1.58974	-1.48571	0.115385	-0.820513	-2.05714	-1.33333	-0.513514	-1.2	-4.88462	1.10811	0.514286	-1.07692	0.205128	-1.07692	-3.2	-3.2	-0.0571429	-0.628571	-0.820513	-0.0512821	-0.653846	0.115385	0.205128	0.514286
1.21865	10.7143	6.42308	1.34737	2.10294	1.23077	6.4	5.26923	-0.657143	2.71579	3.86765	0.0285714	-0.231579	-0.596154	-0.692308	2.48077	5.66316	19.3474	1.66316	1.76842	2	1.71154	5.48529	1.07353	0.557692	1.76842
-1.26471	-0.8125	-2.33333	0.913043	-1.47368	-0.666667	0.0434783	-1.08333	-1.4375	-0.826087	-4.63158	-0.5	-0.391304	-2.33333	-0.25	-0.666667	-5.6087	-1.69565	0.0434783	-0.391304	-0.666667	0.583333	-1.47368	0.105263	0.166667	0.478261
1.25641	9.13103	5.66316	0.583333	14.3158	-0.231579	5.47917	5.13684	-0.524138	4.54167	7.47368	0.0275862	0.791667	-1.38947	-0.968421	1.97895	2.5625	21.4167	0.791667	2.97917	1.24211	0.715789	31.1579	3.26316	0.294737	1.10417
?	3	3	4	3	4	3	3	4	3	3	4	4	1	4	3	3	3	2	3	2	2	3	1	4	2			14
0	1	0	1	0	0	1	0	0	0	1	0	0	0	0	0	1	1	1	1	0	0	0	0	0	0			8
-1.71429	2.36735	-0.46	1.5	0.630435	-0.46	1.93478	0.94	-0.693878	0.413043	2.15217	-0.897959	-1.54348	-0.66	-1.26	0.34	3.67391	5.84783	1.93478	1.93478	-0.46	0.14	-0.0217391	-0.23913	-0.66	-1.1087
-0.76258	-2.73718	0.048951	-0.365151	-0.334951	-0.977444	-1.06796	0.493506	-2.36184	-2.18792	-3.34783	-1.16096	-1.58216	-0.442539	-0.849664	-1.54417	-5.58897	-4.31915	-0.724138	-0.470588	-0.703557	-0.350649	-0.785714	0.327044	-0.401126	-1
-0.727273	-2.28767	-1.42857	-0.767442	-1.16842	-1.17442	-2.10465	-1.80124	-0.986301	-1.85263	-1.82105	-0.958904	-1.21053	0.486494	0.186335	-1.14286	-2.19767	-2.83158	-1.51579	-1.70526	-1.10559	-0.732919	-2.12632	-0.805692	-0.988372	-1.52632
0	1	0	0	0	0	1	1	1	1	1	0	1	0	0	1	1	1	1	1	0	0	1	0	0	1			14
-0.888889	0.592593	0.962963	-1.25926	0.846154	0.461538	-1.46154	0.846154	-1.07692	0.0769231	-0.692308	0.846154	0.846154	-0.28	-0.68	-0.68	-0.68	0.92	-0.28	0.92	0.52	0.92	0.52	0.92	0.85	-0.68
-0.863636	-0.409091	0.954545	-0.863636	-0.375	0.458333	-1.20833	0.458333	-1.20833	0.875	-0.791667	0.458333	0.458333	-0.4	0.1	-1.4	0.1	-0.4	-0.4	-0.4	1.1	0.6	0.6	0.6	0.625	0.1
0.40673	0.39545	0.52555	0.49732	0.39669	0.31861	0.48082	0.42771	0.55661	0.44526	0.4326	0.40872	0.44962	0.55993	0.41762	0.40679	0.40882	0.23692	0.32886	0.37768	0.2723	0.41169	0.58612	0.45811	0.48184	0.39703	0.41424	0.36186	0.23852	0.37972	0.39673	0.38662	0.45147	0.44228	0.39017	0.49093	0.49097	0.40063	0.34025	0.48366	0.32928	0.39381	0.53749	0.40754	0.48439	0.45211	0.29078	0.49816	0.34713	0.48205
0.43211	0.41168	0.62087	0.4701	0.34299	0.30378	0.50866	0.42424	0.52212	0.44767	0.49	0.41936	0.43216	0.41706	0.48047	0.46676	0.45049	0.35664	0.22066	0.32649	0.2334	0.39778	0.54253	0.37293	0.49552	0.44186	0.34765	0.40948	0.21117	0.38993	0.53545	0.43053	0.45155	0.53735	0.39628	0.47781	0.54929	0.34508	0.37077	0.43349	0.31069	0.42803	0.56445	0.29711	0.46116	0.41427	0.3124	0.47615	0.50548	0.40768
0.33923	0.37231	0.4889	0.45165	0.3712	0.33562	0.41702	0.42481	0.54157	0.31219	0.45205	0.33981	0.35554	0.44353	0.35647	0.24745	0.4445	0.26806	0.3391	0.24773	0.22438	0.24953	0.53677	0.40496	0.26418	0.36171	0.3289	0.40363	0.25877	0.39508	0.41051	0.31179	0.31895	0.54578	0.38596	0.49435	0.5146	0.43483	0.39782	0.47516	0.30749	0.41766	0.58514	0.47047	0.41106	0.38706	0.39103	0.3451	0.35679	0.3972
0.33061	0.4821	0.52416	0.49135	0.43039	0.37691	0.43191	0.44974	0.50965	0.43633	0.4289	0.35261	0.4378	0.5325	0.4407	0.45498	0.4741	0.31266	0.25881	0.25911	0.26246	0.39322	0.49275	0.45657	0.39705	0.4179	0.41242	0.46228	0.33672	0.44549	0.50173	0.39533	0.50626	0.49858	0.40425	0.5189	0.46023	0.37153	0.43913	0.51525	0.36562	0.43045	0.57644	0.4179	0.47854	0.50576	0.25517	0.50391	0.3984	0.48595
0.23671	0.2026	0.34723	0.23202	0.26678	0.21693	0.3547	0.36785	0.2163	0.3098	0.25144	0.20084	0.19986	0.18875	0.27942	0.24704	0.33818	0.20841	0.14144	0.13104	0.20656	0.31364	0.40715	0.3064	0.35194	0.32408	0.24216	0.27638	0.35737	0.27434	0.46174	0.32609	0.37786	0.41485	0.21966	0.441	0.4226	0.24909	0.3175	0.29127	0.24257	0.35583	0.32926	0.25928	0.25518	0.37555	0.19901	0.39948	0.38793	0.19676
0.3466	0.24205	0.41392	0.4266	0.31358	0.24455	0.50489	0.357	0.40124	0.46248	0.33657	0.3244	0.39069	0.3425	0.33519	0.31988	0.36957	0.25094	0.26469	0.32061	0.28414	0.43215	0.51631	0.30063	0.40917	0.38222	0.32767	0.3778	0.42968	0.36466	0.47369	0.39838	0.26351	0.54465	0.42198	0.56796	0.46633	0.18836	0.43102	0.32974	0.19612	0.39536	0.48894	0.25945	0.27216	0.48259	0.22224	0.33588	0.47156	0.39032
0.2019	0.19942	0.263	0.23582	0.29494	0.12875	0.39618	0.3626	0.40963	0.32324	0.35449	0.22243	0.26316	0.15903	0.27589	0.29058	0.17022	0.17276	0.16913	0.23384	0.18591	0.2965	0.28152	0.2296	0.24766	0.2614	0.24911	0.25477	0.35192	0.28785	0.36628	0.36772	0.2144	0.41757	0.34869	0.39633	0.4143	0.2899	0.38149	0.34347	0.21362	0.31315	0.28469	0.31416	0.25903	0.30668	0.2723	0.38558	0.29597	0.23443
0.3297	0.21604	0.3891	0.32916	0.30857	0.28882	0.51884	0.45976	0.42339	0.32908	0.42663	0.21372	0.37698	0.23896	0.30866	0.34706	0.37779	0.22478	0.18349	0.34743	0.21409	0.40187	0.50346	0.27871	0.39849	0.38846	0.28881	0.29451	0.33604	0.23417	0.46397	0.36273	0.3809	0.51286	0.49372	0.39834	0.49343	0.25458	0.43513	0.42644	0.19362	0.40989	0.40818	0.21073	0.33893	0.45616	0.25049	0.38683	0.48845	0.31081
0.43442	0.45468	0.49806	0.50409	0.35136	0.26257	0.52776	0.52071	0.51656	0.45137	0.43207	0.29261	0.40024	0.52302	0.44784	0.36347	0.37103	0.23505	0.28755	0.38686	0.34129	0.41966	0.53678	0.49211	0.35531	0.41688	0.33356	0.44077	0.26377	0.40571	0.41121	0.47575	0.34016	0.39621	0.41027	0.52457	0.47433	0.41255	0.42391	0.43686	0.19358	0.3408	0.57188	0.46338	0.45999	0.39745	0.28665	0.45942	0.47791	0.55461
0.38897	0.40542	0.46389	0.49485	0.39144	0.25267	0.5023	0.48355	0.49479	0.46077	0.50353	0.4222	0.45121	0.56596	0.39307	0.45255	0.47747	0.21803	0.4414	0.34895	0.24403	0.42513	0.52171	0.49539	0.46471	0.40426	0.3419	0.3628	0.27433	0.46919	0.35761	0.34087	0.3699	0.49011	0.31912	0.51984	0.44899	0.41616	0.40892	0.50765	0.25348	0.38237	0.65474	0.45022	0.50861	0.44334	0.2962	0.44396	0.50068	0.5191
0.046342	0.076562	0.068825	0.074765	0.053453	0.044095	0.096089	0.045327	0.076769	0.065683	0.07889	0.094853	0.075392	0.071653	0.069873	0.11087	0.07361	0.091434	0.061586	0.074989	0.02592	0.081799	0.09133	0.12378	0.12148	0.081014	0.088178	0.070139	0.070675	0.038971	0.089381	0.048664	0.069755	0.065062	0.031566	0.071618	0.069885	0.098723	0.059634	0.067654	0.079804	0.050257	0.10791	0.024766	0.071782	0.031699	0.070415	0.1219	0.029074	0.083074
0.045291	0.032728	0.045736	0.092924	0.066263	0.031873	0.085507	0.026085	0.051681	0.083178	0.087088	0.039546	0.05936	0.059292	0.086479	0.084019	0.080086	0.05992	0.045024	0.061522	0.016653	0.064827	0.076695	0.11505	0.12556	0.10063	0.062539	0.098697	0.023737	0.066163	0.10877	0.041183	0.090945	0.065236	0.05539	0.080449	0.050065	0.10934	0.058423	0.054206	0.091848	0.049152	0.10092	0.03239	0.067674	0.052562	0.087606	0.12157	0.046411	0.083628
0.049806	0.04307	0.052694	0.078048	0.046162	0.03596	0.044771	0.041186	0.047079	0.060959	0.077854	0.051511	0.078507	0.032922	0.067961	0.10374	0.084405	0.10181	0.058753	0.043506	0.039329	0.089583	0.08644	0.10192	0.11175	0.088199	0.083845	0.07895	0.058481	0.093177	0.094504	0.077808	0.11251	0.087108	0.010803	0.046596	0.053181	0.10901	0.041594	0.057805	0.070608	0.055868	0.097812	-0.01022	0.086756	0.048691	0.069435	0.082493	0.02342	0.068684
0.062603	0.051531	0.080325	0.027983	0.056241	0.04684	0.078025	0.069499	0.057164	0.067455	0.088915	0.042328	0.064661	0.049014	0.075606	0.091971	0.046038	0.079852	0.043032	0.069773	0.0049339	0.076278	0.083025	0.13184	0.11921	0.08581	0.077746	0.062622	0.071745	0.063163	0.12571	0.072556	0.066902	0.076251	0.048564	0.079853	0.05271	0.11511	0.056327	0.076114	0.10615	0.071005	0.10716	-0.0015972	0.044723	0.038733	0.052119	0.13784	0.075457	0.095168
0.017631	0.036014	0.037313	0.033672	0.027799	0.040454	0.065423	0.032279	0.03556	0.022124	0.03388	0.048069	0.084022	0.029072	0.049296	0.072023	0.060006	0.070856	0.034991	0.042208	-0.0030973	0.037724	0.045533	0.037171	0.084768	0.075972	0.047802	0.048666	0.052866	0.048239	0.075534	0.029185	0.08122	0.048414	0.033783	0.051818	0.01971	0.040919	0.035038	0.044065	0.061596	0.042647	0.054785	0.011335	0.0061314	0.010655	0.036657	0.10552	0.0541	0.043152
0.012723	0.02975	0.010668	0.057754	0.058438	0.023336	0.034416	0.018977	0.009681	0.053347	0.079605	0.049186	0.039049	0.026743	0.022529	0.055902	0.069815	0.047519	0.0212	0.022773	-0.0033516	0.043678	0.070869	0.060884	0.091732	0.053991	0.04411	0.038692	0.056302	0.041038	0.093505	0.059505	0.074708	0.067012	0.092536	0.071346	0.068712	0.078977	0.025277	0.028354	0.066464	0.048592	0.054618	0.0020094	0.02381	0.014742	0.057954	0.10304	0.021473	0.059544
0.053455	0.058554	0.031856	0.050292	0.03155	0.017154	0.039396	0.0023899	0.025187	0.024596	0.030956	0.065165	0.080172	-0.0037982	0.02369	0.032084	0.054829	0.032003	0.020774	0.057144	-0.0050528	0.047713	0.051323	0.046449	0.086412	0.051106	0.073562	0.024988	0.016137	0.059075	0.071521	0.024177	0.080862	0.050393	0.025979	0.044255	0.05587	0.052457	0.0225	0.038322	0.046995	0.072176	0.028259	-0.014703	0.034406	0.019241	0.048938	0.10065	-0.00091629	0.043414
0.043598	0.013484	0.053562	0.050438	0.03246	0.016972	0.057878	0.037918	0.059129	0.058516	0.027691	0.019268	0.02356	0.017188	0.041364	0.058908	0.055626	0.039995	0.039855	0.049407	-0.0078611	0.027103	0.054534	0.071493	0.10653	0.060352	0.04849	0.062008	0.061264	0.041036	0.075759	0.020755	0.076826	0.087839	0.050698	0.033482	0.038987	0.067486	0.040294	0.048786	0.066979	0.050986	0.080016	0.018174	0.039807	0.025831	0.049918	0.10519	0.027906	0.068713
0.062977	0.049056	0.070603	0.078104	0.056042	0.038393	0.061204	0.022876	0.063763	0.057289	0.087006	0.069511	0.086677	0.056977	0.086516	0.078771	0.064708	0.087742	0.078408	0.075909	0.045115	0.065467	0.060266	0.12391	0.10374	0.10246	0.090232	0.076915	0.02148	0.076039	0.09015	0.045866	0.075552	0.074278	0.064641	0.073339	0.067547	0.10923	0.027803	0.071411	0.10453	0.036911	0.10688	-0.013507	0.083586	0.044292	0.099595	0.091744	0.049616	0.088026
0.075967	0.046319	0.052808	0.064024	0.041391	0.0060165	0.085109	0.06337	0.069447	0.047081	0.094753	0.070094	0.097484	0.068236	0.086686	0.10636	0.088455	0.11497	0.039719	0.078357	0.031387	0.059697	0.057921	0.098428	0.10844	0.10966	0.089248	0.074478	0.025363	0.051963	0.11485	0.043121	0.079794	0.094553	0.01067	0.04986	0.044156	0.09406	0.042434	0.075806	0.10069	0.05697	0.10225	0.03689	0.091077	0.047263	0.064563	0.10882	0.010348	0.11317
0.41536	0.44691	0.47747	0.39508	0.43657	0.46111	0.56027	0.4217	0.62092	0.58573	0.4858	0.46112	0.48005	0.51077	0.45637	0.43214	0.30625	0.31713	0.37873	0.30198	0.47103	0.49929	0.50674	0.48876	0.43285	0.53369	0.46181	0.40815	0.40614	0.54526	0.30944	0.565	0.27959	0.4322	0.47673	0.59196	0.59938	0.33714	0.40536	0.49196	0.41487	0.49823	0.55739	0.23497	0.50966	0.36318	0.54416	0.53828	0.48321	0.44876
0.49289	0.39796	0.46886	0.45491	0.33589	0.48179	0.57157	0.43139	0.58495	0.59634	0.54899	0.46833	0.31428	0.43413	0.52701	0.43413	0.34507	0.38077	0.40624	0.31052	0.37228	0.55828	0.52746	0.5013	0.45523	0.55628	0.40902	0.39039	0.32845	0.53081	0.47451	0.48439	0.45076	0.47709	0.57526	0.55323	0.60857	0.35091	0.44725	0.50106	0.51471	0.50247	0.55437	0.20632	0.40553	0.3905	0.49355	0.49339	0.59802	0.39152
0.38032	0.37494	0.38485	0.43387	0.38695	0.4705	0.42491	0.41233	0.57292	0.48513	0.50612	0.40017	0.30511	0.40372	0.34812	0.24322	0.37863	0.23852	0.29436	0.19057	0.3997	0.38064	0.50142	0.40459	0.3039	0.45589	0.34456	0.50245	0.41286	0.54021	0.42481	0.47325	0.24285	0.43642	0.4307	0.61968	0.56892	0.30603	0.40109	0.40295	0.47454	0.5323	0.58957	0.24122	0.42543	0.35018	0.56548	0.42846	0.38821	0.33875
0.33448	0.36972	0.36314	0.54484	0.41329	0.50865	0.51247	0.53415	0.57178	0.49143	0.38266	0.47008	0.37506	0.45779	0.3925	0.4537	0.35925	0.36852	0.25638	0.30365	0.44294	0.55682	0.51585	0.55238	0.40602	0.54114	0.47315	0.48674	0.40209	0.51096	0.4146	0.56131	0.47639	0.46392	0.53004	0.59758	0.59604	0.38713	0.49305	0.46421	0.41223	0.57316	0.60359	0.21705	0.49611	0.42466	0.5503	0.55276	0.49218	0.42129
0.34973	0.27095	0.31455	0.25378	0.19546	0.2491	0.38482	0.36952	0.2446	0.25808	0.27608	0.14397	0.15708	0.12777	0.27473	0.26961	0.26224	0.17562	0.14486	0.091302	0.27348	0.35691	0.37305	0.31121	0.27098	0.32616	0.19482	0.29817	0.38265	0.25322	0.29709	0.50405	0.34185	0.34231	0.42838	0.28133	0.52507	0.27018	0.32591	0.30291	0.22411	0.36321	0.36267	0.216	0.22051	0.26187	0.37339	0.36854	0.32712	0.20151
0.44782	0.25373	0.37987	0.40374	0.28828	0.31341	0.52746	0.46236	0.45229	0.37203	0.29004	0.30452	0.21857	0.31339	0.34285	0.35834	0.27002	0.21768	0.29519	0.13599	0.34923	0.46875	0.43191	0.38495	0.29974	0.42528	0.21122	0.36731	0.41372	0.47434	0.40073	0.53759	0.28693	0.48666	0.48405	0.48121	0.50385	0.2916	0.3724	0.46513	0.1318	0.50371	0.39924	0.14325	0.28278	0.3516	0.37342	0.36656	0.42817	0.3463
0.15237	0.24615	0.29653	0.25774	0.22005	0.17383	0.40411	0.36783	0.24487	0.29426	0.27378	0.24271	0.22776	0.19834	0.1472	0.17455	0.090765	0.078603	0.15959	0.11317	0.26185	0.2612	0.26371	0.31068	0.22213	0.26754	0.19887	0.4017	0.31154	0.3344	0.32013	0.50177	0.18659	0.3096	0.36063	0.30653	0.45896	0.23387	0.30066	0.4131	0.12413	0.30429	0.24238	0.16739	0.21651	0.32647	0.35751	0.33293	0.34254	0.22874
0.38287	0.26881	0.41452	0.31471	0.24755	0.41797	0.46816	0.47019	0.37535	0.31888	0.39639	0.16602	0.24265	0.22099	0.25775	0.3179	0.31694	0.18912	0.1846	0.23255	0.3502	0.39864	0.4644	0.36739	0.2877	0.41393	0.25148	0.41696	0.42242	0.28687	0.37527	0.51495	0.34051	0.44067	0.53724	0.37255	0.61655	0.25515	0.44274	0.39489	0.24307	0.46508	0.38568	0.043687	0.28293	0.35063	0.39335	0.32475	0.4437	0.40929
0.44804	0.38113	0.36734	0.45577	0.36084	0.44306	0.5403	0.44847	0.57499	0.53632	0.44549	0.43524	0.39276	0.475	0.39953	0.46706	0.21276	0.21044	0.39162	0.31813	0.48566	0.55322	0.49838	0.48944	0.35233	0.50961	0.33751	0.38198	0.3382	0.47135	0.33658	0.55884	0.44057	0.35631	0.49461	0.58686	0.55922	0.40986	0.45944	0.52051	0.38971	0.48027	0.59395	0.28011	0.39012	0.40819	0.49531	0.59022	0.51975	0.40964
0.49927	0.32816	0.36463	0.46967	0.45556	0.48844	0.52554	0.51101	0.5944	0.51399	0.50379	0.46827	0.40331	0.54189	0.43422	0.43746	0.41233	0.23189	0.43319	0.37554	0.45201	0.60048	0.44895	0.56414	0.35171	0.55808	0.30186	0.47058	0.30701	0.56304	0.28458	0.44214	0.40168	0.43244	0.48988	0.64918	0.58411	0.40096	0.39498	0.57074	0.40513	0.51671	0.63469	0.24599	0.52148	0.37972	0.51788	0.48625	0.58185	0.41922
0.076623	0.073846	0.052994	0.061234	0.084303	0.072215	0.072407	0.051358	0.10129	0.088166	0.065322	0.088529	0.052856	0.089706	0.056399	0.11884	0.049499	0.044368	0.084625	0.073972	0.05035	0.05418	0.10658	0.12091	0.10219	0.10892	0.099151	0.076908	0.066131	0.054272	0.085399	0.069475	0.083062	0.076404	0.070191	0.11613	0.06741	0.12177	0.072573	0.1379	0.1243	0.082517	0.10982	0.0098204	0.077823	0.042403	0.072052	0.11432	0.045514	0.12227
0.055757	0.048327	0.055857	0.050578	0.06929	0.048541	0.097936	0.056824	0.080525	0.11126	0.073471	0.07597	0.050123	0.10776	0.079851	0.092063	0.066414	0.048194	0.061585	0.10532	0.059325	0.063735	0.10018	0.13244	0.085344	0.12038	0.078176	0.083275	0.031918	0.079855	0.087454	0.041432	0.10466	0.05846	0.099417	0.12698	0.068695	0.15161	0.067269	0.12905	0.11465	0.073944	0.11265	0.033512	0.069363	0.06277	0.093406	0.08829	0.078807	0.11806
0.049814	0.039732	0.074876	0.073841	0.079819	0.045165	0.053808	0.053337	0.071549	0.074103	0.095538	0.076598	0.071537	0.042008	0.029611	0.079876	0.064559	0.080969	0.076063	0.069544	0.046542	0.043088	0.11413	0.097849	0.076685	0.074381	0.091335	0.099731	0.070558	0.078034	0.096644	0.092644	0.11441	0.067026	0.040917	0.12686	0.061947	0.12694	0.045297	0.12208	0.08685	0.045951	0.099537	0.0018398	0.11366	0.051503	0.090961	0.090205	0.038075	0.12915
0.091577	0.057535	0.092067	0.06032	0.073647	0.059126	0.093543	0.04161	0.10195	0.071565	0.1053	0.06287	0.061896	0.092954	0.065461	0.081604	0.060352	0.068429	0.06431	0.078275	0.038112	0.085406	0.10881	0.13812	0.084176	0.092647	0.085502	0.065164	0.064401	0.089268	0.13199	0.091932	0.12164	0.1017	0.057966	0.13808	0.059731	0.1239	0.064353	0.12979	0.11365	0.076139	0.082358	0.0040677	0.10717	0.093646	0.083988	0.10184	0.062515	0.10783
0.069023	0.061446	0.055526	0.050216	0.014423	0.071955	0.050595	0.046939	0.059161	0.077313	0.054641	0.060507	0.076719	0.039223	0.025913	0.057354	0.036268	0.039824	0.05266	0.03477	0.0049506	0.032485	0.049913	0.040211	0.044865	0.064936	0.052582	0.055558	0.064394	0.076458	0.075327	0.041002	0.084709	0.078815	0.051332	0.088236	0.028791	0.036782	0.05351	0.10353	0.073955	0.066279	0.038382	0.014108	0.024756	0.042817	0.055979	0.085663	0.045629	0.073927
0.031442	0.06214	0.037336	0.083185	0.029091	0.056578	0.06214	0.012113	0.062706	0.071026	0.022437	0.030669	0.013526	0.0093248	0.033344	0.056299	0.068407	0.02898	0.06556	0.022642	0.01951	0.050812	0.066078	0.078391	0.075082	0.068623	0.071515	0.035164	0.072489	0.062022	0.089909	0.066513	0.075926	0.057824	0.053689	0.096032	0.087208	0.052002	0.045896	0.087975	0.067546	0.068631	0.062558	0.013268	-0.0057588	0.048576	0.069706	0.10534	0.042337	0.098269
0.074228	0.059146	0.054911	0.057521	0.04605	0.031878	0.077269	0.018682	0.03478	0.039981	0.063097	0.06273	0.054975	0.0079051	0.023875	0.04562	0.042047	0.018388	0.053381	0.067342	0.044321	0.044444	0.066599	0.065665	0.058902	0.077194	0.082494	0.039836	0.068226	0.056318	0.08615	0.033469	0.072467	0.032125	0.010424	0.059713	0.057968	0.067865	0.034826	0.053844	0.05817	0.071465	0.0038331	-0.0053668	0.050485	0.055462	0.063851	0.077575	0.01041	0.0982
0.081681	0.066498	0.027672	0.044038	0.066739	0.048089	0.059002	0.041003	0.056703	0.064766	0.055974	0.037342	0.022768	0.0011842	0.053403	0.060033	0.050588	0.042704	0.054724	0.059492	0.034848	0.065427	0.038381	0.061638	0.089951	0.068637	0.06763	0.05871	0.091054	0.067887	0.083436	0.045941	0.073286	0.081806	0.054005	0.061117	0.038812	0.085389	0.045751	0.090637	0.067975	0.040249	0.048281	-0.00097454	0.031167	0.044868	0.052033	0.099961	0.046339	0.1067
0.07653	0.051732	0.040067	0.081774	0.10112	0.061688	0.086842	0.03068	0.0915	0.077042	0.10926	0.068451	0.082944	0.090786	0.064636	0.092261	0.052734	0.068872	0.069797	0.095008	0.087937	0.084914	0.082809	0.10273	0.065982	0.098648	0.12427	0.055451	0.028923	0.073533	0.10417	0.045487	0.059857	0.098571	0.079512	0.14042	0.077545	0.11544	0.048989	0.13294	0.12645	0.080377	0.11389	-0.014402	0.096492	0.055395	0.061421	0.084994	0.076824	0.13359
0.093937	0.062557	0.046331	0.056213	0.075013	0.061588	0.094636	0.069197	0.09473	0.071144	0.094766	0.083378	0.054538	0.078394	0.06042	0.094595	0.073987	0.087303	0.043693	0.077448	0.042201	0.09387	0.093013	0.10172	0.080679	0.12681	0.1181	0.067443	0.046761	0.067336	0.13105	0.047576	0.094895	0.080365	0.039305	0.11673	0.070094	0.12095	0.066327	0.12313	0.11256	0.062679	0.12438	0.038623	0.067306	0.052117	0.091118	0.10755	0.035016	0.13154
[truncated: 103 more columns]
