# Supplementary material for: Cortical tracking of speech in noise accounts for reading strategies in children
Source: PLoS Biol. 2020 Aug 26;18(8):e3000840. doi: 10.1371/journal.pbio.3000840 (PMC7478533; doi:10.1371/journal.pbio.3000840)
Supplement: S2 data — (XLSX) [file pbio.3000840.s026.xlsx]

## Sheet: Sheet1
				typical 1	typical 2	typical 3	typical 4	typical 5	typical 6	typical 7	typical 8	typical 9	typical 10	typical 11	typical 12	typical 13	typical 14	typical 15	typical 16	typical 17	typical 18	typical 19	typical 20	typical 21	typical 22	typical 23	typical 24	typical 25	typical 26	typical 27	typical 28	typical 29	typical 30	typical 31	typical 32	typical 33	typical 34	typical 35	typical 36	typical 37	typical 38	typical 39	typical 40	typical 41	typical 42	typical 43	typical 44	typical 45	typical 46
pics	noise 1	left hem	0.2–1.5 Hz	0.13337	0.022615	-0.14193	0.17036	-0.017208	0.021954	-0.0099122	-0.056629	0.045484	-0.015534	-0.099744	0.0087451	-0.052119	-0.0091088	-0.20386	0.0060761	-0.11123	0.15285	-0.016465	0.063036	-0.068425	0.26666	-0.066641	-0.016696	0.023296	0.16824	0.021539	0.036007	-0.03576	-0.083273	0.083902	0.042619	-0.032185	0.009722	0.0029661	0.063739	0.19505	-0.080295	0.026724	0.10866	0.086479	-0.021886	-0.065124	-0.0027236	0.062355	-0.040553
lips				0.056486	0.086256	-0.14006	0.24886	-0.043517	0.0036034	-0.033199	0.065396	0.06349	-0.053444	-0.025011	0.013314	-0.041274	0.042651	0.082427	0.040389	-0.044461	0.021106	-0.011554	0.03702	-0.2206	0.2504	-0.065209	0.034299	0.036691	0.16244	-0.015234	-0.045543	-0.095744	0.013427	0.01122	0.011337	-0.045349	0.15508	0.029369	0.032094	-0.039188	0.011486	0.088386	0.096749	0.089617	-0.11536	-0.059444	-0.035844	0.044669	-0.16094
pics	noise 2			0.046705	0.035498	-0.088906	0.051454	-0.16187	-0.1051	-0.2105	0.011405	-0.04319	-0.022755	-0.021627	0.050557	-0.052329	-0.086509	-0.030643	-0.21923	-0.049766	-0.11228	-0.14678	-0.027919	0.0070387	0.11937	0.040794	0.14175	0.018219	0.1482	-0.057717	0.07619	0.018456	-0.0026406	-0.02352	-0.012144	-0.13289	0.012394	-0.090736	-0.13476	0.069014	-0.01286	0.065194	-0.025428	0.041027	-0.054216	-0.051397	-0.0056312	0.12852	-0.23074
lips				0.071754	0.1273	0.065887	0.20611	0.073499	0.031116	-0.099056	-0.051091	0.1144	-0.0085264	-0.045722	0.047787	-0.12647	-0.060496	-0.029014	-0.0036296	-0.0066781	-0.0048522	0.0060465	0.029389	-0.051561	0.27353	0.053204	-0.06917	0.045664	0.24391	0.084911	0.092794	-0.058365	0.077976	0.098725	0.031572	0.050777	0.11901	-0.013918	0.060541	-0.039544	0.052886	0.092419	0.10311	0.020115	-0.21161	0.0069001	0.053629	0.12836	-0.17406
pics	noise 3			-0.16581	-0.25019	-0.15951	-0.66306	-0.54661	-0.17394	-0.24298	-0.21451	0.062342	-0.19178	-0.1196	-0.087891	-0.15988	-0.17008	-0.11325	-0.44873	-0.53785	-0.19107	-0.010818	-0.090923	-0.28958	0.34568	-0.20944	-0.19193	-0.26088	0.081488	-0.063125	-0.074887	-0.22606	-0.14381	-0.1386	-0.090793	-0.30235	0.037917	-0.35014	-0.10766	0.085942	-0.32104	-0.012637	-0.2615	-0.20915	-0.079179	-0.25954	-0.28263	0.051921	-0.52534
lips				-0.10521	-0.070648	-0.14144	-0.49796	-0.028757	-0.12099	-0.16707	-0.12686	-0.037982	-0.21486	0.071371	-0.19547	-0.31142	-0.19185	-0.038485	-0.14854	-0.23693	-0.13918	-0.040806	0.026859	-0.28618	0.21607	0.041816	-0.14891	0.070418	-0.065574	0.064724	0.046013	-0.37664	-0.031942	-0.0098915	0.039135	-0.26103	0.08255	-0.23146	-0.1802	0.097102	-0.15687	0.02146	-0.012284	-0.11376	0.0015	-0.099647	-0.23359	0.16099	-0.35099
pics	noise 4			-0.29464	-0.18551	-0.33525	-0.54818	-0.28754	-0.25909	-0.030095	-0.32952	0.072295	-0.22768	-0.015185	0.0099723	-0.24941	-0.17939	-0.69183	-0.50342	-0.45666	-0.67985	-0.091302	-0.51504	-0.19787	0.10082	-0.1624	-0.058769	-0.033427	-0.032945	-0.17879	-0.022395	-0.17134	-0.24436	-0.15383	-0.10488	-0.56867	-0.071064	-0.42852	-0.12769	-0.13315	-0.39587	-0.12724	-0.051603	-0.18857	-0.2237	-0.2178	-0.26716	-0.0019953	-0.53796
lips				-0.11625	0.0061029	-0.013992	-0.26574	-0.046305	-0.056108	-0.053978	-0.20239	0.10638	-0.30009	-0.054261	-0.10324	-0.30253	-0.12313	-0.0011392	-0.29841	-0.37093	-0.038315	0.020902	-0.15696	-0.39172	0.32316	-0.15136	-0.084794	0.14694	-0.053983	0.029298	-0.16961	-0.22628	-0.12999	-0.061594	-0.063574	-0.39687	0.037923	-0.20633	-0.12379	-0.06845	-0.14295	0.04758	0.075466	-0.085279	-0.035902	-0.33444	-0.10256	0.16406	-0.43701
pics	noise 1	right hem		0.10442	0.02873	0.0024286	0.061603	0.073841	0.031125	0.011059	-0.0036543	-0.030987	0.047455	-0.13424	-0.050374	-0.062706	-0.043161	0.00038267	0.018767	0.0046017	0.041196	0.070944	-0.098431	-0.052797	-0.035365	-0.081586	0.042522	-0.010568	0.023517	-0.033973	0.096793	-0.095453	-0.023147	0.18491	-0.031406	-0.075264	0.016233	0.011057	0.01218	0.065194	0.035794	0.010399	-0.0084375	0.028015	0.034528	0.031639	-0.032458	0.066459	-0.018899
lips				-0.02879	0.022965	0.03251	0.036597	-0.16174	-0.0013248	0.0017534	0.039583	-0.025916	0.015618	-0.030386	-0.0018407	0.02805	0.010472	0.018207	-0.013476	0.031687	-0.028596	0.071039	-0.006434	-0.11941	0.16924	-0.052253	-0.0055702	0.08321	0.13976	0.0013207	-0.012661	-0.069674	-0.034743	0.12978	-0.071846	-0.076061	0.16924	0.052675	-0.038893	-0.05422	-0.021493	0.016586	0.08978	0.072236	-0.038299	0.012496	-0.024045	0.058099	-0.13859
pics	noise 2			-0.090773	-0.027946	-0.24957	0.11153	-0.13954	-0.040525	-0.049112	-0.0014393	-0.039725	-0.087712	0.001641	-0.036797	-0.13242	-0.063727	-0.029497	0.008799	-0.084248	-0.08035	-0.0054393	-0.089865	-0.043644	0.11854	-0.11341	0.054769	-0.067884	0.080534	-0.060595	0.06129	-0.1472	0.075013	0.031014	-0.0051656	-0.15038	0.16398	-0.16657	-0.10312	-0.057213	0.070527	0.034644	-0.0043584	-0.019498	-0.022388	0.02778	-0.14349	0.022191	-0.19486
lips				-0.0040841	0.1333	0.0071465	0.22856	-0.10075	0.053921	-0.010791	-0.051052	-0.00099506	0.045393	0.048801	-0.014224	-0.18242	-0.063897	-0.01168	0.067926	0.042465	-0.031919	0.077498	-0.063855	-0.099986	0.056181	-0.035423	0.035923	0.032329	0.0098083	0.031238	0.080307	-0.027013	0.060285	0.18915	-0.054437	0.049047	0.13676	-0.059516	0.012554	0.025557	0.14493	0.062449	0.090221	-0.030342	-0.023928	-0.0054415	-0.090965	0.041779	-0.05646
pics	noise 3			-0.25371	-0.34697	-0.13263	0.058387	-0.64329	-0.1556	-0.31002	-0.091294	-0.19554	-0.065659	-0.29439	-0.15331	-0.099768	-0.14797	-0.46714	-0.6136	-0.41719	-0.16478	-0.0039386	-0.52385	-0.10011	0.07855	-0.13711	-0.15762	-0.070914	-0.26431	-0.21091	-0.25501	-0.18033	-0.15471	-0.22705	-0.15483	-0.46529	-0.062901	-0.39697	-0.23388	-0.0028014	-0.44152	-0.1778	-0.18833	-0.43733	-0.23201	-0.36867	-0.34735	-0.09735	-0.26424
lips				-0.40999	0.034035	-0.10225	-0.32115	0.13151	-0.12362	-0.25324	0.080049	-0.071894	-0.43729	-0.054493	-0.056722	-0.39597	-0.078421	-0.26674	-0.36608	-0.1671	-0.15567	-0.12843	-0.20413	-0.31801	-0.09826	-0.14265	-0.17063	-0.0086726	-0.5242	-0.064096	-0.061167	-0.14739	-0.059245	-0.19672	-0.076993	-0.27428	0.093825	-0.31185	-0.25406	-0.053004	-0.25783	-0.022917	-0.072701	-0.089929	-0.029367	-0.055452	-0.16215	-0.024898	-0.25858
pics	noise 4			-0.34755	-0.29505	-0.41815	-0.15081	-0.3181	-0.2987	-0.45207	-0.31965	-0.1477	-0.28948	-0.11968	-0.17654	-0.36613	-0.094388	-0.78577	-0.71271	-0.46088	-0.26016	-0.10975	-0.5396	-0.22903	-0.13353	-0.24469	-0.1975	-0.16095	-0.55838	-0.099848	-0.047913	-0.26286	-0.036701	-0.2338	-0.22673	-0.52111	-0.0089333	-0.4108	-0.29059	-0.21447	-0.48317	-0.30346	-0.20151	-0.30021	-0.20027	-0.22099	-0.24589	-0.125	-0.42896
lips				-0.27246	-0.055654	-0.12352	-0.021385	-0.42426	0.0037455	-0.081688	-0.0193	0.027861	-0.27039	-0.044293	-0.12837	-0.39802	-0.047872	-0.17802	-0.3003	-0.18154	-0.14011	-0.05166	-0.36906	-0.52947	0.23944	-0.13034	-0.14452	0.05204	-0.24016	-0.067183	-0.026885	-0.21787	0.024315	-0.09987	-0.098631	-0.23458	0.051831	-0.17888	-0.33411	-0.20108	-0.32572	-0.064492	-0.010296	-0.093359	-0.070243	-0.33562	-0.25967	-0.0059329	-0.22077
pics	noise 1	left hem	2–8 Hz	0.2453	0.18966	-0.47602	-0.23745	-0.15988	-0.14285	0.058352	-0.11096	-0.16226	-0.14782	0.040132	0.0053922	0.049293	0.30149	-0.094911	0.10097	-0.41689	-0.25742	-0.30849	0.25837	0.37424	0.14369	-0.079659	-0.069267	-0.091245	-0.081186	-0.18844	0.23007	0.018298	0.016789	0.028185	0.040434	0.12546	-0.11919	-0.22061	0.057388	-0.32304	0.0069734	0.044445	-0.28694	-0.18106	0.17695	-0.28326	-0.058364	-0.23225	-0.0065992
lips				-0.1461	0.24076	0.067693	-0.054655	-0.077258	-0.17885	-0.012993	-0.35015	-0.10946	0.050786	0.12337	-0.44617	0.011387	0.23925	-0.085269	0.23991	-0.049277	-0.0016336	0.0051897	0.24114	0.47298	0.12493	0.14174	0.037629	0.18398	-0.024706	0.054038	-0.087414	0.060382	0.19143	-0.16146	-0.22275	-0.080459	-0.041488	-0.072393	0.067274	-0.14233	-0.087648	0.03167	-0.091851	-0.3195	0.15811	-0.010919	-0.16153	0.090511	-0.021617
pics	noise 2			0.33045	0.35069	0.079909	-0.0041275	-0.31214	-0.62909	-0.13729	-0.23746	-0.27634	0.0043013	0.19614	-0.41139	-0.42561	0.26252	-0.35905	0.069914	0.17994	-0.11087	-0.054996	0.1737	-0.33002	-0.1189	-0.014579	-0.080843	-0.55855	-0.15983	0.04004	0.4081	0.055816	0.043419	-0.012107	-0.22304	0.09289	-0.054069	-0.054959	-0.13256	0.57798	0.065714	0.084706	0.068789	-0.1556	-0.36784	0.17452	-0.14784	-0.09244	-0.13147
lips				0.1426	0.040082	0.044944	0.15041	-0.18556	-0.039852	0.071525	-0.42325	-0.06915	-0.035321	0.13488	-0.3926	-0.13397	0.33981	0.033997	0.32945	0.23579	-0.57382	0.047051	-0.11625	-0.35282	0.062961	-0.0089975	-0.25273	0.1137	0.018175	-0.108	0.17783	0.076248	-0.092573	-0.067999	-0.11947	0.026734	0.042622	-0.12958	0.10936	0.18844	-0.11723	0.16915	-0.02851	0.21994	0.44564	-0.026521	-0.066715	-0.060762	-0.057352
pics	noise 3			-0.6217	-0.34796	-0.29587	-0.39745	-0.68948	-0.25513	-0.0097646	-0.74005	-0.22109	-0.263	-0.074165	-0.013223	-0.28703	0.15055	-0.18975	-0.28795	-0.24511	-0.22813	-0.37057	-0.26779	-0.018004	0.031321	-0.71454	-0.41591	-0.062563	-0.24516	-0.66312	0.16204	-0.4152	-0.20991	-0.29568	-0.39616	-0.10714	-0.22103	-0.41081	-0.03495	0.44288	-0.47745	-0.094758	-0.067516	-0.60605	-0.18509	-0.15905	-0.36762	-0.24169	-0.54623
lips				0.0068098	0.14074	-0.1474	-0.33635	-0.23087	-0.27625	-0.15809	-0.36985	-0.3475	0.093772	-0.21348	-0.35329	-0.73353	-0.062272	-0.3797	-0.27411	-0.087043	-0.46671	-0.26882	-0.16411	-0.3256	-0.37201	-0.11462	-0.17721	0.43752	-0.20424	-0.51034	0.12609	-0.11345	-0.32982	-0.3329	-0.41811	-0.21436	-0.042185	-0.27109	-0.014792	0.41911	-0.18266	0.00073176	-0.30999	-0.19926	0.008672	-0.22568	-0.495	-0.2459	-0.47038
pics	noise 4			0.099946	-0.3868	-0.35312	-0.24433	-0.43325	-0.13513	-0.17223	-0.46426	-0.30893	-0.0031823	-0.28	-0.32854	-0.34721	-0.29811	-0.55475	-0.32641	-0.19513	-0.42999	-0.10948	-0.085959	-0.35567	-0.46984	-0.18108	-0.28932	-0.21571	-0.41166	-0.45764	0.069536	-0.33066	-0.52912	-0.11596	-0.31399	-0.60778	-0.25423	-0.26464	-0.022549	0.40091	-0.083368	0.17127	-0.077131	-0.4391	-0.14737	-0.043775	-0.40053	-0.055892	-0.25169
lips				-0.69988	-0.50128	0.085603	-0.62796	-0.13971	-0.16331	-0.12041	-0.22251	-0.66041	-0.28435	-0.28519	0.018335	-0.62211	0.13912	-0.22733	0.012553	0.059912	-0.44302	-0.14015	-0.18901	0.22331	-0.43911	-0.15423	-0.2403	0.15215	-0.15416	-0.29451	-0.059204	-0.16075	-0.020854	-0.25934	-0.27482	-0.19733	-0.23807	-0.35156	-0.031883	-0.13874	-0.11798	0.051803	-0.17974	-0.071047	-0.44897	-0.26111	-0.23778	-0.21502	-0.7964
pics	noise 1	right hem		0.055283	-0.12315	0.041863	-0.29679	-0.08362	-0.4569	0.084168	-0.12996	-0.11491	0.092532	0.020295	0.45815	0.012387	0.36602	-0.19803	-0.072796	0.10711	-0.012605	-0.1207	0.0089005	-0.10262	0.1946	0.020038	-0.019727	0.087717	0.039571	-0.11307	0.27888	0.025904	0.1336	-0.086794	0.09363	0.11216	-0.16496	-0.12551	0.079319	0.039059	0.091793	0.083711	-0.39794	-0.28854	0.21675	-0.13745	0.048761	0.16193	-0.065159
lips				-0.29086	0.062464	0.17478	0.28378	-0.13571	0.036297	0.019625	-0.15705	-0.042562	-0.17047	0.087449	0.27378	-0.03589	0.1859	0.054971	0.24927	-0.029005	-0.17517	0.1315	0.14745	0.44005	0.12519	0.12499	0.10812	0.25394	-0.019924	0.076184	0.17631	0.12272	0.16151	-0.22026	-0.07364	0.081549	-0.15035	0.045898	-0.028908	0.033121	0.14654	0.031957	-0.28368	0.0014947	0.017947	0.064308	0.033802	0.18212	-0.048713
pics	noise 2			0.40673	0.091333	0.27632	0.16808	-0.49825	-0.47348	0.013787	-0.2329	-0.25593	0.0865	-0.030221	-0.0083346	-0.24792	0.12197	0.038402	-0.10672	0.1535	-0.12397	0.086824	0.015145	-0.34401	0.13688	-0.081351	0.098419	-0.183	-0.13951	-0.018966	0.10096	0.045178	0.26371	-0.1286	-0.12321	-0.059543	-0.10815	-0.12424	-0.033712	-0.15678	0.23126	-0.201	0.18137	-0.25203	-0.03953	0.043788	-0.0010725	-0.054487	-0.11082
lips				0.24288	0.27537	0.13977	0.25697	-0.093834	-0.10117	0.14857	-0.2079	-0.19309	0.0015784	-0.093177	0.47863	-0.22362	0.13475	0.075845	-0.12386	0.2033	-0.23852	-0.027302	-0.057844	-0.34613	0.16641	0.014206	0.063575	-0.0096848	-0.0040627	0.27684	0.1657	0.03184	0.060083	-0.16218	-0.048971	-0.1338	0.051598	-0.063099	0.0368	0.066489	0.20691	0.059477	0.13653	0.14015	0.19838	0.11238	0.049559	-0.11463	-0.099669
pics	noise 3			-0.14242	-0.18321	0.087479	-0.59892	-0.75557	0.13474	-0.11107	-0.26751	-0.39065	-0.10959	-0.1397	0.36513	-0.37917	-0.23758	-0.19884	-0.13047	0.19901	-0.33615	-0.41036	-0.028616	0.068176	-0.18301	-0.013046	-0.16491	-0.086196	-0.22683	-0.13173	-0.37281	-0.51824	-0.026989	-0.38861	-0.42115	-0.27695	-0.28215	-0.31805	-0.097143	-0.021163	-0.10264	-0.057816	-0.14913	-0.19524	-0.79857	0.025042	-0.15526	-0.10945	-0.2302
lips				0.043828	-0.2734	0.10876	0.11209	-0.30592	-0.6714	-0.21936	-0.10697	0.02006	0.11768	-0.035677	0.40164	-0.71859	-0.045188	-0.32115	-0.55259	0.25797	-0.44846	-0.00020636	-0.2551	0.042265	0.03739	-0.17655	-0.051939	-0.056791	-0.27086	-0.058935	-0.15639	-0.38061	-0.26178	-0.24967	-0.51149	-0.25756	-0.17198	-0.17343	0.013946	-0.029279	-0.10884	-0.038167	-0.20781	-0.25604	-0.18475	-0.075999	-0.23111	-0.44434	-0.18384
pics	noise 4			0.24361	-0.60873	0.059809	-0.33141	-0.50954	0.023793	-0.24032	-0.20311	-0.42837	-0.45859	-0.58198	0.52289	-0.74996	0.12631	-0.23658	-0.45087	0.056126	-0.35729	-0.10477	-0.15397	-0.36673	-0.17461	0.24728	-0.080036	-0.7386	-0.30335	-0.0024733	-0.54594	-0.23797	-0.13431	-0.15426	-0.5122	-0.52081	-0.26075	-0.14868	-0.15298	-0.015826	-0.14985	0.014362	-0.30478	-0.43839	-0.80855	-0.14745	-0.42967	-0.13335	-0.42281
lips				-0.062968	-0.47751	0.049661	-0.70332	-0.36199	-0.35634	-0.078387	-0.10779	-0.027898	-0.27033	-0.13985	0.3353	-0.83631	-0.016961	-0.36235	-0.1153	0.05472	-0.36948	-0.21358	-0.039338	-0.35073	0.059532	-0.078857	-0.16331	-0.042774	-0.21309	-0.085595	0.27187	-0.12493	0.065616	-0.243	-0.29873	-0.2503	-0.22242	-0.2548	-0.00074599	0.12367	-0.069479	-0.24157	-0.14932	-0.12111	-0.20285	-0.046194	-0.12894	-0.39907	-0.52247
[truncated: 27 more columns]
