# Supplementary material for: Cortical tracking of speech in noise accounts for reading strategies in children
Source: PLoS Biol. 2020 Aug 26;18(8):e3000840. doi: 10.1371/journal.pbio.3000840 (PMC7478533; doi:10.1371/journal.pbio.3000840)
Supplement: S3 data — (XLSX) [file pbio.3000840.s027.xlsx]

## Sheet: Sheet1
	typical 1	typical 2	typical 3	typical 4	typical 5	typical 6	typical 7	typical 8	typical 9	typical 10	typical 11	typical 12	typical 13	typical 14	typical 15	typical 16	typical 17	typical 18	typical 19	typical 20	typical 21	typical 22	typical 23	typical 24	typical 25	typical 26	typical 27	typical 28	typical 29	typical 30	typical 31	typical 32	typical 33	typical 34	typical 35	typical 36	typical 37	typical 38	typical 39	typical 40	typical 41	typical 42	typical 43	typical 44	typical 45	typical 46	typical 47	typical 48	typical 49
reading imbalance	-1.4524	0.84931	0.93532	-0.51636	-0.69129	0.34161	0.96987	0.3093	0.37469	-0.39651	0.18201	0.44097	0.49875	0.07451	-1.1082	-0.87838	0.057958	0.10464	0.67288	-0.76866	0.58826	0.90511	0.57741	0.13985	-0.009667	-1.0836	-0.034111	-0.045269	-0.21295	1.8052	0.084982	0.36382	-0.30153	-0.44993	1.4005	-0.72951	-0.27801	-1.1561	0.41485	0.021801	0.26853	-0.20948	-0.87352	-0.51346	0.75254	-0.23421	-0.83213	0.72309	-1.0937
informational modulation in phrasal nCTS	-1.2903	-0.60426	1.1242	-3.5572	0.35256	0.33593	0.67006	0.48631	1.3217	-0.58901	1.7227	0.64116	0.38601	1.1408	-0.7433	-2.04	-1.0974	-0.16531	0.95987	-0.58962	0.44711	0.26417	1.1984	-0.15757	1.0432	-2.5104	1.1038	0.092127	0.78099	0.69395	-1.4136	1.1127	-0.82252	0.077092	-0.73197	-0.096283	0.77287	-1.7262	0.10149	-0.16189	-0.69903	1.7181	-0.31185	0.15642	0.58548	0.53018	-0.87217	0.14701	-0.6489
noise 1	0.066373	0.040142	-0.061762	0.12936	-0.037156	0.013839	-0.0075748	0.011174	0.013018	-0.0014763	-0.072347	-0.007539	-0.032012	0.00021307	-0.025712	0.012939	-0.02985	0.046639	0.028491	-0.0012023	-0.11531	0.16273	-0.066422	0.013639	0.033157	0.12349	-0.0065868	0.018649	-0.074157	-0.031934	0.10246	-0.012324	-0.057215	0.08757	0.024017	0.01728	0.041709	-0.013627	0.035524	0.071688	0.069087	-0.035255	-0.020108	-0.023767	0.057896	-0.089747	0.15178	-0.0088456	-0.023021
noise 2	0.0059007	0.067038	-0.06636	0.14941	-0.082167	-0.015147	-0.092365	-0.023044	0.0076222	-0.0184	-0.0042266	0.011831	-0.12341	-0.068657	-0.025208	-0.036533	-0.024557	-0.057351	-0.017169	-0.038063	-0.047038	0.1419	-0.01371	0.040817	0.0070819	0.12061	-0.00054055	0.077645	-0.05353	0.052658	0.073842	-0.010044	-0.04586	0.10803	-0.082685	-0.041197	-0.0005468	0.06387	0.063676	0.040887	0.0028257	-0.078035	-0.0055397	-0.046615	0.080212	-0.16403	0.13878	-0.044245	-0.018451
noise 3	-0.23368	-0.15845	-0.13396	-0.35594	-0.27179	-0.14354	-0.24333	-0.088153	-0.060769	-0.2274	-0.099277	-0.12335	-0.24176	-0.14708	-0.2214	-0.39424	-0.33977	-0.16268	-0.045998	-0.19801	-0.24847	0.13551	-0.11184	-0.16727	-0.067512	-0.19315	-0.068352	-0.086263	-0.2326	-0.097427	-0.14307	-0.070869	-0.32574	0.037848	-0.32261	-0.19395	0.03181	-0.29432	-0.047974	-0.13371	-0.21254	-0.084765	-0.19583	-0.25643	0.022665	-0.34979	0.01709	-0.22509	-0.24998
noise 4	-0.25773	-0.13253	-0.22273	-0.24653	-0.26905	-0.15254	-0.15446	-0.21772	0.014711	-0.27191	-0.058355	-0.099546	-0.32903	-0.11119	-0.41419	-0.45371	-0.3675	-0.27961	-0.057954	-0.39516	-0.33702	0.13247	-0.1722	-0.1214	0.0011516	-0.22137	-0.079132	-0.066701	-0.21959	-0.096683	-0.13727	-0.12345	-0.43031	0.0024392	-0.30613	-0.21904	-0.15429	-0.33693	-0.1119	-0.046986	-0.16685	-0.13253	-0.27721	-0.21882	0.007784	-0.40618	0.005835	-0.2122	-0.34053
[truncated: 24 more columns]
