# Supplementary material for: Cortical tracking of speech in noise accounts for reading strategies in children
Source: PLoS Biol. 2020 Aug 26;18(8):e3000840. doi: 10.1371/journal.pbio.3000840 (PMC7478533; doi:10.1371/journal.pbio.3000840)
Supplement: S4 data — (XLSX) [file pbio.3000840.s028.xlsx]

## Sheet: Sheet2
-0.31888	-0.26007	-0.15872	-0.32508	-0.23265	-0.29469	-0.1534	-0.14438	-0.33137	-0.24605	-0.24287	-0.33273	-0.3258	-0.51754	-0.27318	-0.27748	-0.29441	-0.19168	-0.43226	-0.44718	-0.23549	-0.23377	-0.20987	-0.27866	-0.16984	-0.22838
-0.19787	-0.15384	0.085534	-0.24818	0.015045	-0.03986	-0.17641	-0.063456	-0.12358	-0.23316	-0.06252	-0.22358	-0.12173	-0.2048	-0.19616	-0.11968	-0.33976	-0.19533	-0.32918	-0.12695	-0.13657	-0.14078	-0.21241	-0.37252	-0.28929	-0.53555
-0.11797	-0.34118	-0.42629	-0.12158	-0.2435	-0.39483	-0.25944	-0.51258	-0.43184	-0.56477	-0.26487	-0.22574	-0.13465	-0.32462	-0.13367	-0.2099	-0.20963	-0.38845	-0.22087	-0.23285	-0.023793	-0.26777	-0.30864	0.088638	-0.20825	-0.10459
NaN	NaN	NaN	NaN	NaN	NaN	NaN	NaN	NaN	NaN	NaN	NaN	NaN	NaN	NaN	NaN	NaN	NaN	NaN	NaN	NaN	NaN	NaN	NaN	NaN	NaN
-0.082617	-0.22863	-0.024931	-0.13567	-0.14849	-0.054629	-0.019024	-0.060369	-0.13737	-0.14246	-0.1351	-0.2393	-0.15931	-0.31228	-0.14987	-0.12303	-0.048206	-0.0097109	-0.25903	-0.18281	-0.11522	-0.07489	-0.023331	-0.21383	-0.049008	-0.075786
-0.10423	-0.067548	0.14958	-0.18077	0.10472	-0.0053613	-0.10204	0.083959	0.064609	-0.11621	0.0032545	-0.25114	-0.0028706	-0.11715	-0.21998	0.019442	-0.18862	-0.41354	-0.23132	-0.0013295	-0.12185	-0.16538	-0.06307	-0.13013	-0.13711	-0.34239
-0.059897	-0.21231	-0.33094	-0.076332	-0.078078	-0.21384	-0.20716	-0.28781	-0.19166	-0.1719	-0.12759	-0.082304	0.12376	-0.091571	0.016006	-0.046262	0.0084843	-0.15303	-0.14925	-0.15407	-0.050551	-0.10361	-0.13912	0.1573	-0.11477	-0.093374
NaN	NaN	NaN	NaN	NaN	NaN	NaN	NaN	NaN	NaN	NaN	NaN	NaN	NaN	NaN	NaN	NaN	NaN	NaN	NaN	NaN	NaN	NaN	NaN	NaN	NaN
-0.19745	0.018197	0.0030919	-0.091226	-0.19632	0.051669	-0.14913	-0.16749	-0.203	-0.095345	-0.23583	-0.043028	-0.057655	-0.36735	-0.29282	-0.12558	-0.10571	-0.24337	-0.05531	-0.18328	-0.36979	-0.1837	0.0017943	-0.18631	-0.035437	-0.17738
-0.15899	-0.081561	0.28152	-0.048336	-0.13356	0.014524	0.051616	-0.17428	-0.21941	-0.11536	-0.13537	-0.18375	-0.020841	-0.15365	-0.20632	0.012497	-0.3066	-0.12831	-0.25509	-0.17731	-0.12226	-0.01068	-0.20018	-0.19587	-0.15859	-0.15068
-0.3128	-0.22024	-4.2659e-05	0.01154	-0.23123	-0.17418	-0.057968	-0.060069	-0.032792	-0.27484	-0.30575	-0.033849	-0.069688	-0.12703	-0.31965	-0.16014	-0.18374	-0.2379	-0.13285	-0.41328	-0.0054384	-0.18514	-0.33799	-0.052722	-0.11483	0.0937
NaN	NaN	NaN	NaN	NaN	NaN	NaN	NaN	NaN	NaN	NaN	NaN	NaN	NaN	NaN	NaN	NaN	NaN	NaN	NaN	NaN	NaN	NaN	NaN	NaN	NaN
-0.22968	-0.11259	-0.074527	-0.11542	-0.091861	0.015113	-0.089043	-0.14992	-0.18419	0.064957	-0.21361	-0.26513	-0.34632	-0.32782	-0.15596	-0.13266	-0.063254	-0.27819	-0.10006	-0.20526	-0.46719	-0.1347	-0.001751	-0.0636	0.041242	-0.16039
-0.22742	-0.062523	0.28443	-0.041069	-0.057179	0.05274	0.03937	-0.084905	0.12846	-0.053971	-0.065909	-0.07894	0.036227	-0.14093	-0.13259	0.0041218	-0.17467	-0.017507	-0.33223	-0.074812	-0.086414	0.042471	0.054844	-0.12275	-0.13087	-0.10286
-0.21443	-0.14015	-0.22252	0.047449	-0.05466	-0.13442	0.038051	0.044437	-0.07124	-0.19907	-0.26744	-0.22722	0.021718	-0.17287	-0.078028	-0.16845	-0.17625	-0.14705	-0.04499	-0.18714	-0.0038745	-0.20267	-0.26973	-0.025974	-0.0459	0.022423
NaN	NaN	NaN	NaN	NaN	NaN	NaN	NaN	NaN	NaN	NaN	NaN	NaN	NaN	NaN	NaN	NaN	NaN	NaN	NaN	NaN	NaN	NaN	NaN	NaN	NaN
-0.03223	-0.13079	-0.077619	-0.024193	0.10446	-0.036556	0.060086	0.017569	0.018807	0.1603	0.022221	-0.2221	-0.28866	0.039532	0.13687	-0.0070745	0.042454	-0.034826	-0.044752	-0.021987	-0.097397	0.049007	-0.0035453	0.12271	0.076678	0.016991
-0.068424	0.019038	0.0029167	0.0072676	0.076386	0.038217	-0.012246	0.089377	0.34787	0.061393	0.069462	0.10481	0.057068	0.012718	0.073721	-0.0083755	0.13193	0.1108	-0.077137	0.1025	0.035845	0.053151	0.25502	0.073124	0.027715	0.047823
0.098369	0.080096	-0.22248	0.035908	0.17657	0.039761	0.096018	0.10451	-0.038448	0.075772	0.03831	-0.19337	0.091406	-0.045839	0.24162	-0.0083177	0.0074871	0.090847	0.087864	0.22614	0.0015638	-0.017532	0.068252	0.026748	0.068928	-0.071276
NaN	NaN	NaN	NaN	NaN	NaN	NaN	NaN	NaN	NaN	NaN	NaN	NaN	NaN	NaN	NaN	NaN	NaN	NaN	NaN	NaN	NaN	NaN	NaN	NaN	NaN

## Sheet: Sheet1
		triplet 1	triplet 2	triplet 3	triplet 4	triplet 5	triplet 6	triplet 7	triplet 8	triplet 9	triplet 10	triplet 11	triplet 12	triplet 13	triplet 14	triplet 15	triplet 16	triplet 17	triplet 18	triplet 19	triplet 20	triplet 21	triplet 22	triplet 23	triplet 24	triplet 25	triplet 26
dyslexic reader	phrasal nCTS in pics	-0.31888	-0.26007	-0.15872	-0.32508	-0.23265	-0.29469	-0.1534	-0.14438	-0.33137	-0.24605	-0.24287	-0.33273	-0.3258	-0.51754	-0.27318	-0.27748	-0.29441	-0.19168	-0.43226	-0.44718	-0.23549	-0.23377	-0.20987	-0.27866	-0.16984	-0.22838
control in age		-0.19787	-0.15384	0.085534	-0.24818	0.015045	-0.03986	-0.17641	-0.063456	-0.12358	-0.23316	-0.06252	-0.22358	-0.12173	-0.2048	-0.19616	-0.11968	-0.33976	-0.19533	-0.32918	-0.12695	-0.13657	-0.14078	-0.21241	-0.37252	-0.28929	-0.53555
control in reading level		-0.11797	-0.34118	-0.42629	-0.12158	-0.2435	-0.39483	-0.25944	-0.51258	-0.43184	-0.56477	-0.26487	-0.22574	-0.13465	-0.32462	-0.13367	-0.2099	-0.20963	-0.38845	-0.22087	-0.23285	-0.023793	-0.26777	-0.30864	0.088638	-0.20825	-0.10459
dyslexic reader	phrasal nCTS in lips	-0.082617	-0.22863	-0.024931	-0.13567	-0.14849	-0.054629	-0.019024	-0.060369	-0.13737	-0.14246	-0.1351	-0.2393	-0.15931	-0.31228	-0.14987	-0.12303	-0.048206	-0.0097109	-0.25903	-0.18281	-0.11522	-0.07489	-0.023331	-0.21383	-0.049008	-0.075786
control in age		-0.10423	-0.067548	0.14958	-0.18077	0.10472	-0.0053613	-0.10204	0.083959	0.064609	-0.11621	0.0032545	-0.25114	-0.0028706	-0.11715	-0.21998	0.019442	-0.18862	-0.41354	-0.23132	-0.0013295	-0.12185	-0.16538	-0.06307	-0.13013	-0.13711	-0.34239
control in reading level		-0.059897	-0.21231	-0.33094	-0.076332	-0.078078	-0.21384	-0.20716	-0.28781	-0.19166	-0.1719	-0.12759	-0.082304	0.12376	-0.091571	0.016006	-0.046262	0.0084843	-0.15303	-0.14925	-0.15407	-0.050551	-0.10361	-0.13912	0.1573	-0.11477	-0.093374
dyslexic reader	syllabic nCTS in pics	-0.19745	0.018197	0.0030919	-0.091226	-0.19632	0.051669	-0.14913	-0.16749	-0.203	-0.095345	-0.23583	-0.043028	-0.057655	-0.36735	-0.29282	-0.12558	-0.10571	-0.24337	-0.05531	-0.18328	-0.36979	-0.1837	0.0017943	-0.18631	-0.035437	-0.17738
control in age		-0.15899	-0.081561	0.28152	-0.048336	-0.13356	0.014524	0.051616	-0.17428	-0.21941	-0.11536	-0.13537	-0.18375	-0.020841	-0.15365	-0.20632	0.012497	-0.3066	-0.12831	-0.25509	-0.17731	-0.12226	-0.01068	-0.20018	-0.19587	-0.15859	-0.15068
control in reading level		-0.3128	-0.22024	-4.2659e-05	0.01154	-0.23123	-0.17418	-0.057968	-0.060069	-0.032792	-0.27484	-0.30575	-0.033849	-0.069688	-0.12703	-0.31965	-0.16014	-0.18374	-0.2379	-0.13285	-0.41328	-0.0054384	-0.18514	-0.33799	-0.052722	-0.11483	0.0937
dyslexic reader	syllabic nCTS in lips	-0.22968	-0.11259	-0.074527	-0.11542	-0.091861	0.015113	-0.089043	-0.14992	-0.18419	0.064957	-0.21361	-0.26513	-0.34632	-0.32782	-0.15596	-0.13266	-0.063254	-0.27819	-0.10006	-0.20526	-0.46719	-0.1347	-0.001751	-0.0636	0.041242	-0.16039
control in age		-0.22742	-0.062523	0.28443	-0.041069	-0.057179	0.05274	0.03937	-0.084905	0.12846	-0.053971	-0.065909	-0.07894	0.036227	-0.14093	-0.13259	0.0041218	-0.17467	-0.017507	-0.33223	-0.074812	-0.086414	0.042471	0.054844	-0.12275	-0.13087	-0.10286
control in reading level		-0.21443	-0.14015	-0.22252	0.047449	-0.05466	-0.13442	0.038051	0.044437	-0.07124	-0.19907	-0.26744	-0.22722	0.021718	-0.17287	-0.078028	-0.16845	-0.17625	-0.14705	-0.04499	-0.18714	-0.0038745	-0.20267	-0.26973	-0.025974	-0.0459	0.022423
dyslexic reader	visual modulation in syllabic nCTS	-0.03223	-0.13079	-0.077619	-0.024193	0.10446	-0.036556	0.060086	0.017569	0.018807	0.1603	0.022221	-0.2221	-0.28866	0.039532	0.13687	-0.0070745	0.042454	-0.034826	-0.044752	-0.021987	-0.097397	0.049007	-0.0035453	0.12271	0.076678	0.016991
control in age		-0.068424	0.019038	0.0029167	0.0072676	0.076386	0.038217	-0.012246	0.089377	0.34787	0.061393	0.069462	0.10481	0.057068	0.012718	0.073721	-0.0083755	0.13193	0.1108	-0.077137	0.1025	0.035845	0.053151	0.25502	0.073124	0.027715	0.047823
control in reading level		0.098369	0.080096	-0.22248	0.035908	0.17657	0.039761	0.096018	0.10451	-0.038448	0.075772	0.03831	-0.19337	0.091406	-0.045839	0.24162	-0.0083177	0.0074871	0.090847	0.087864	0.22614	0.0015638	-0.017532	0.068252	0.026748	0.068928	-0.071276
