# Supplementary material for: Cortical tracking of speech in noise accounts for reading strategies in children
Source: PLoS Biol. 2020 Aug 26;18(8):e3000840. doi: 10.1371/journal.pbio.3000840 (PMC7478533; doi:10.1371/journal.pbio.3000840)
Supplement: S6 data — (XLSX) [file pbio.3000840.s030.xlsx]

## Sheet: Sheet1
	dys 1	dys 2	dys 3	dys 4	dys 5	dys 6	dys 7	dys 8	dys 9	dys 10	dys 11	dys 12	dys 13	dys 14	dys 15	dys 16	dys 17	dys 18	dys 19	dys 20	dys 21	dys 22	dys 23	dys 24	dys 25	dys 26
Alouette accuracy	-1.3188	-0.36922	1.0093	1.062	-0.17612	0.032334	-0.35946	1.4013	-1.022	-0.57328	-1.448	0.67088	-1.0654	0.51717	0.77088	-0.33089	-2.1054	-1.5579	1.1928	1.3114	0.79591	0.16946	-0.75785	0.81746	0.79023	0.54331
Alouette speed	-0.64487	-0.98473	-0.44224	1.3299	0.27876	0.70034	-1.1891	-1.2131	0.19686	-0.14641	-0.34953	0.3885	0.43557	2.2041	1.8463	-0.22226	-0.97081	-1.7614	0.37801	0.0066953	-0.088313	-0.021141	-1.7779	1.2095	0.72385	0.11353
Irregular words	-0.50189	-0.55201	-0.46904	0.082331	0.30183	-0.88505	-1.4231	-1.0328	1.1133	0.8195	-0.87169	0.44748	1.4717	1.3644	1.5642	-0.80502	-0.79664	-1.6111	-0.073258	0.50031	0.095643	0.40891	-1.9171	1.2105	0.43305	1.1256
Regular words	-0.53708	-0.94204	-0.81846	0.89792	-0.025701	0.13966	-1.1816	-1.0308	0.54243	0.58284	-0.6787	0.19735	0.79019	1.8208	2.2141	-0.91157	-1.318	-1.6793	0.68335	0.38338	0.2529	0.46799	-1.5445	0.85735	0.68105	0.15646
Pseudowords	-0.58661	-0.69934	-0.54975	1.6212	0.43776	0.11385	-1.2585	-0.82567	0.47248	-0.71239	-0.48167	0.79798	0.59244	1.0427	2.3805	-0.70437	-1.3792	-1.7928	1.0642	-0.085087	0.16434	-0.3756	-1.2074	1.1434	0.54284	0.28481
