# Supplementary material for: Cortical tracking of speech in noise accounts for reading strategies in children
Source: PLoS Biol. 2020 Aug 26;18(8):e3000840. doi: 10.1371/journal.pbio.3000840 (PMC7478533; doi:10.1371/journal.pbio.3000840)
Supplement: S7 data — (XLSX) [file pbio.3000840.s031.xlsx]

## Sheet: Sheet1
				dys 1	dys 2	dys 3	dys 4	dys 5	dys 6	dys 7	dys 8	dys 9	dys 10	dys 11	dys 12	dys 13	dys 14	dys 15	dys 16	dys 17	dys 18	dys 19	dys 20	dys 21	dys 22	dys 23	dys 24	dys 25	dys 26
pics	noise 1	left hem	0.2–1.5 Hz	-0.024115	-0.046469	0.031954	-0.0029629	0.010288	0.090136	-0.060087	-0.10364	0.029114	-0.012287	-0.022914	0.070777	0.0025904	0.010983	0.015521	0.010048	0.012695	0.059218	-0.032869	0.034666	-0.021039	-0.026701	0.036981	-0.02416	0.080571	-0.005464
lips				-0.019143	-0.06199	0.11207	-0.031754	-0.017152	0.078043	0.0011245	-0.099582	-0.012751	-0.00067527	0.046568	0.051569	0.022922	-0.14594	0.056008	0.057962	0.033877	0.24108	-0.23787	-0.046202	-0.1234	-0.034014	0.049211	-0.093661	0.096977	0.055434
pics	noise 2			-0.07603	-0.095886	-0.0077567	-0.064685	-0.0095996	0.10379	-0.11663	-0.0815	0.038191	-0.24405	-0.038795	-0.011057	-0.1152	-0.10563	-0.04433	-0.21379	0.071743	0.076545	-0.054928	-0.22252	-0.11319	-0.22744	0.033306	-0.076719	-0.20335	-0.067775
lips				-0.12526	0.037118	0.028845	-0.012141	0.07585	0.17412	-0.092124	-0.062897	-0.011779	-0.030386	-0.037235	-0.016056	0.0094847	-0.016039	0.031702	0.062732	0.073491	0.16884	-0.16648	-0.17074	-0.049292	-0.030128	-0.02042	-0.011966	-0.01254	0.017051
pics	noise 3			-0.25458	-0.28656	-0.12294	-0.35423	-0.19763	-0.044496	-0.19948	-0.14881	-0.38992	-0.13986	-0.28745	-0.25836	-0.38388	-0.48851	-0.21089	-0.26921	-0.1303	0.0047081	-0.42656	-0.4666	-0.1679	-0.19663	-0.21415	-0.31183	-0.097924	-0.11628
lips				-0.071416	-0.2543	-0.070869	-0.076129	-0.11586	-0.032676	-0.02733	-0.17303	-0.11198	0.010732	-0.16248	-0.03054	-0.067424	-0.22666	-0.096896	-0.11178	-0.053412	0.072501	-0.15053	-0.061277	0.0017512	0.001514	-0.050871	-0.27067	-0.0071798	-0.036652
pics	noise 4			-0.32925	-0.34848	-0.29858	-0.3618	-0.14827	-0.35628	-0.15182	-0.16469	-0.10484	-0.17927	-0.13563	-0.21548	-0.26903	-0.55007	-0.1793	-0.14579	-0.39953	-0.11332	-0.3594	-0.21662	-0.2003	-0.17712	-0.33942	-0.37834	-0.25	-0.22148
lips				-0.086924	-0.27503	-0.098409	-0.20335	-0.16785	0.048196	-0.037055	-0.050317	-0.085578	-0.15218	-0.02568	-0.22431	-0.11932	-0.39938	-0.11808	-0.058297	-0.015799	0.059274	-0.3111	0.0029835	-0.12089	-0.056236	-0.11853	-0.34112	-0.031212	-0.021066
pics	noise 1	right hem		-0.063118	0.095939	0.1226	-0.092953	0.034453	-0.028671	0.023925	-0.067307	0.025807	0.026807	-0.0015695	0.010765	0.08848	-0.0010454	0.065416	-0.0028091	0.011925	0.17358	-0.057995	-0.084847	0.01158	-0.049931	0.058481	-0.01634	0.12105	-0.0017352
lips				0.028134	0.025545	0.13794	-0.016318	-0.051899	0.040541	0.074714	-0.039432	0.017723	0.051461	0.047867	0.0060618	-0.080829	-0.08603	0.096912	-0.035209	0.013676	0.22491	-0.047642	-0.092937	-0.15235	0.015087	0.11955	-0.015281	0.15569	0.0081595
pics	noise 2			-0.10818	0.0013912	0.0083513	-0.042239	-0.026393	-0.021475	-0.1175	-0.077418	-0.018191	-0.07133	0.024066	-0.061589	-0.14528	-0.12023	-0.067803	-0.28229	0.13063	0.031882	-0.18094	-0.30763	-0.067218	-0.18082	0.059046	-0.10129	-0.058123	-0.077413
lips				-0.15789	0.041885	0.009498	0.085583	0.0021962	0.057699	-0.018303	0.060956	0.0038791	-0.027529	-0.11515	0.030574	-0.028281	-0.048038	-0.035036	-0.0031991	0.056681	0.24627	-0.2401	-0.071655	-0.032	-0.022828	0.026119	-0.0029205	0.068689	-0.00098035
pics	noise 3			-0.19094	-0.10053	-0.045519	-0.26998	-0.34036	-0.25724	-0.14799	-0.13453	-0.42705	-0.26932	-0.21668	-0.55176	-0.41235	-0.61463	-0.25415	-0.30972	-0.12907	-0.069367	-0.44871	-0.55864	-0.29023	-0.29703	-0.14165	-0.27483	-0.15639	-0.22464
lips				-0.088981	-0.16859	0.028336	-0.045205	-0.16711	-0.1834	0.0022239	-0.034334	-0.16527	-0.10977	-0.18908	-0.23585	-0.29117	-0.25484	-0.12919	-0.15788	-0.084698	0.061236	-0.1135	-0.41163	-0.16118	-0.16011	-0.055114	-0.13546	-0.10634	-0.081849
pics	noise 4			-0.53085	-0.13374	-0.11736	-0.28717	-0.40637	-0.56938	-0.19292	-0.13749	-0.46205	-0.31094	-0.23514	-0.26422	-0.37801	-0.45567	-0.39925	-0.38283	-0.45141	-0.40784	-0.41051	-0.49504	-0.19562	-0.39166	-0.35953	-0.2306	-0.22052	-0.31193
lips				-0.099168	-0.10179	0.072362	-0.18414	-0.27691	-0.053168	-0.082467	-0.013127	-0.21753	-0.22993	-0.077155	-0.453	-0.26569	-0.39322	-0.22831	-0.17416	0.017072	-0.049503	-0.36615	-0.18246	-0.13322	-0.20727	-0.055689	-0.20649	-0.11422	-0.12478
pics	noise 1	left hem	2–8 Hz	-0.24784	0.25506	0.0071748	0.016447	-0.03917	0.27291	0.076254	-0.014811	0.018257	0.099504	-0.043939	0.17427	-0.20739	0.06213	-0.043696	0.15346	0.08856	0.027074	0.07192	0.02461	-0.14971	0.12902	0.17869	0.098813	0.060593	-0.12268
lips				-0.10406	-0.040131	-0.13806	0.16983	0.0079016	0.16873	-0.0003714	-0.27394	-0.086569	0.24674	-0.048853	-0.19357	-0.39663	0.0075524	0.1248	0.038426	0.12903	-0.23405	-0.13702	-0.1224	-0.36272	0.0055142	-0.052542	-0.12858	0.086487	-0.05533
pics	noise 2			-0.12629	0.028306	-0.052953	0.060616	-0.081498	0.25793	-0.2764	-0.016631	-0.1492	0.098785	-0.082366	-0.11392	-0.1172	-0.30819	-0.10779	0.066068	0.053066	0.027136	0.0097048	-0.28172	0.033324	0.15593	0.10649	-0.12327	0.0092659	-0.10781
lips				-0.034697	0.13716	0.095466	-0.50206	-0.1304	0.2599	-0.11339	0.21697	-0.14831	0.11318	0.047602	-0.2064	-0.4085	-0.13338	0.09947	0.126	-0.062565	0.044697	-0.077186	0.026617	-0.69125	0.075895	0.0095269	0.09828	0.041722	-0.080864
pics	noise 3			-0.62745	-0.11874	-0.29987	-0.3743	-0.38672	0.21999	-0.12947	-0.17791	-0.36407	-0.44943	-0.43528	-0.15733	-0.15033	-0.38024	-0.17607	-0.041559	0.024194	-0.074311	-0.20113	-0.25042	-0.67944	-0.26045	-0.19751	-0.47911	-0.11357	-0.13197
lips				-0.51731	0.012124	-0.69442	-0.077329	-0.076725	0.02633	-0.47678	-0.36311	-0.691	-0.0084066	-0.12064	0.023179	-0.58972	-0.36565	-0.48486	-0.13088	0.070704	-0.34458	-0.51768	-0.61061	-0.68187	-0.16952	-0.128	-0.53695	-0.059372	-0.39835
pics	noise 4			-0.18138	0.12914	-0.38514	-0.16512	-0.31857	-0.22599	-0.39272	-0.8453	-0.54959	-0.36271	-0.4231	-0.021372	-0.17187	-0.87025	-0.49681	-0.43819	-0.014261	-0.38875	-0.39397	-0.05761	-0.67297	-0.17081	-0.13689	-0.34953	-0.11796	-0.29932
lips				-0.18827	-0.47912	-0.070564	-0.1593	-0.34719	-0.19853	-0.20678	-0.078086	-0.061709	0.071493	-0.52387	-0.52402	-0.74936	-0.58016	-0.2608	-0.15318	-0.038424	-0.33719	-0.12988	-0.16945	-0.67635	-0.44998	-0.18699	-0.27181	-0.010609	-0.26616
pics	noise 1	right hem		-0.097038	0.10204	0.070131	-0.065219	-0.041144	0.038612	-0.13957	-0.011442	-0.0022619	0.085483	-0.19297	0.060839	-0.16281	0.019521	-0.028154	0.14078	-0.074684	-0.23777	0.23653	-0.048963	-0.10823	-0.26014	0.10434	0.14303	0.16595	0.0083416
lips				-0.16878	-0.042378	0.16176	-0.15292	-0.12757	-0.092719	0.046216	0.086349	-0.033988	0.2087	-0.19223	0.027601	-0.15443	0.13539	0.11717	-0.01292	-0.0060696	-0.26769	0.02113	0.082328	-0.054855	-0.17145	0.037483	0.071189	0.076665	0.011617
pics	noise 2			-0.15293	-0.13621	0.31265	0.02426	-0.10887	-0.19327	-0.29418	0.076709	-0.071962	-0.077918	-0.11368	0.09086	-0.030053	-0.3389	-0.30829	-0.0038478	0.059385	-0.027715	0.10113	-0.17217	-0.13203	-0.31024	0.10267	-0.094306	0.060115	-0.26238
lips				0.063959	0.055898	0.23013	-0.063107	-0.13571	-0.022383	-0.0069641	-0.09459	0.060913	-0.0079292	0.020104	-0.070408	-0.085509	0.058641	0.043002	-0.0611	-0.012655	-0.043914	0.07967	-0.040245	-0.25576	-0.043928	0.049761	0.11197	0.060062	-0.10692
pics	noise 3			-0.20955	-0.15935	0.023449	-0.2014	-0.83272	-0.07495	-0.34208	-0.057728	-0.39646	-0.069335	-0.27685	-0.17232	0.044623	-0.45292	-0.32234	-0.10483	-0.036889	-0.28936	0.038512	-0.44365	-0.88598	-0.40284	-0.080543	-0.14659	-0.17349	-0.19412
lips				-0.45469	0.025768	-0.06974	0.090055	-0.48038	-0.033653	-0.16968	-0.60083	-0.18541	-0.031435	-0.65587	-0.42866	-0.65223	-0.80234	-0.31406	-0.25058	0.023672	-0.48746	0.052766	-0.60175	-0.55073	-0.25651	-0.11154	-0.12592	0.023172	-0.25
pics	noise 4			-0.073561	0.003007	0.094169	-0.09864	-0.34523	-0.36763	-0.10511	-0.47234	-0.48401	-0.32781	-0.22927	-0.09075	-0.14955	-0.84097	-0.40834	-0.30944	-0.14356	-0.59782	-0.016705	-0.1127	-0.15804	-0.32489	-0.13946	-0.1835	-0.10207	-0.17546
lips				-0.10163	-0.016662	-0.25829	-0.23063	-0.04017	-0.1139	-0.16895	-0.10741	-0.30098	-0.047204	-0.27178	-0.434	-0.46191	-0.60112	-0.12032	-0.25768	-0.13067	-0.32021	0.0002627	-0.17468	-0.35429	-0.13646	-0.2827	-0.13453	0.14094	-0.21911
